# Supplementary material for: 2-Amino-5-bromo­pyridinium hydrogen succinate
Source: Acta Crystallogr Sect E Struct Rep Online. 2010 Feb 27;66(Pt 3):o689–90. doi: 10.1107/S1600536810006495 (PMC2983627; doi:10.1107/S1600536810006495)
Supplement: Supplementary file 2 [file e-66-0o689-Isup2.hkl]

#
# h,k,l, Fc-squared, Fo-squared, sigma(Fo-squared) and status flag
#
data_I
_shelx_title ' h39m in P2(1)2(1)2(1) (RT)'
_shelx_refln_list_code          4
_shelx_F_calc_maximum      204.76
_exptl_crystal_F_000       584.00
_reflns_d_resolution_high  0.7698
 
loop_
 _symmetry_equiv_pos_as_xyz
 'x, y, z'
 '-x+1/2, -y, z+1/2'
 '-x, y+1/2, -z+1/2'
 'x+1/2, -y+1/2, -z'
 
_cell_length_a     5.3275
_cell_length_b    13.6226
_cell_length_c    15.1687
_cell_angle_alpha  90.000
_cell_angle_beta   90.000
_cell_angle_gamma  90.000
 
_shelx_F_squared_multiplier     1.000
 
loop_
 _refln_index_h
 _refln_index_k
 _refln_index_l
 _refln_F_squared_calc
 _refln_F_squared_meas
 _refln_F_squared_sigma
 _refln_observed_status
   2   0   0     2862.07     2822.60    100.19 o
   4   0   0      402.20      374.93     19.89 o
   6   0   0       44.44       62.82     13.82 o
   1   1   0     1031.98     1160.57     27.47 o
   2   1   0     1710.39     1657.64     39.01 o
   3   1   0      557.12      584.13     17.39 o
   4   1   0     2545.40     2497.41     63.80 o
   5   1   0      453.71      474.69     14.64 o
   6   1   0        3.75       -0.02      9.07 o
   0   2   0      295.04      321.64     12.62 o
   1   2   0     3344.94     3396.08     86.78 o
   2   2   0       89.81       77.87      2.87 o
   3   2   0     2452.44     2310.02     58.13 o
   4   2   0      272.11      267.18      8.98 o
   5   2   0      341.57      352.69     11.80 o
   6   2   0      293.35      292.37     16.26 o
   1   3   0    16630.19    15396.96    300.49 o
   2   3   0      417.40      438.80     10.38 o
   3   3   0      712.80      801.36     21.19 o
   4   3   0       60.36       62.05      4.70 o
   5   3   0      719.69      722.15     23.06 o
   6   3   0       43.40       54.36      7.83 o
   0   4   0     8992.27     8662.71    312.66 o
   1   4   0     2994.95     2996.77     62.38 o
   2   4   0      734.75      741.68     16.88 o
   3   4   0     2921.84     2734.92     68.24 o
   4   4   0      347.72      355.00     12.11 o
   5   4   0      511.07      489.09     21.77 o
   6   4   0       98.10       99.67      9.24 o
   1   5   0     1935.20     2051.17     43.05 o
   2   5   0     3115.69     3145.47     68.08 o
   3   5   0        3.62        3.00      2.48 o
   4   5   0      726.08      694.30     21.58 o
   5   5   0      257.49      299.70     20.03 o
   6   5   0        8.97        5.45      6.85 o
   0   6   0    14676.27    13915.40    508.76 o
   1   6   0     2852.02     3132.03     74.02 o
   2   6   0      382.15      362.00      9.04 o
   3   6   0       77.51       75.54      3.79 o
   4   6   0      186.14      185.36      8.86 o
   5   6   0        7.37       10.36      9.98 o
   6   6   0      306.90      352.25     19.08 o
   1   7   0     4796.49     4998.68    117.79 o
   2   7   0     1344.25     1321.84     29.58 o
   3   7   0       29.61       23.58      4.15 o
   4   7   0      974.04      954.62     28.86 o
   5   7   0       15.97       28.19      7.95 o
   6   7   0        1.53      -25.84     12.92 o
   0   8   0     2839.18     2907.04    129.43 o
   1   8   0      936.73      929.86     23.04 o
   2   8   0      236.47      270.47      9.93 o
   3   8   0     1753.68     1692.50     48.48 o
   4   8   0        3.59       -0.06      4.40 o
   5   8   0      169.89      186.72     13.58 o
   1   9   0     3433.28     3417.57     81.27 o
   2   9   0       10.34        4.89      3.97 o
   3   9   0       32.39       27.06      5.32 o
   4   9   0       14.25        1.50      6.43 o
   5   9   0      172.64      175.91     13.59 o
   0  10   0      657.66      629.65     26.08 o
   1  10   0      827.22      821.96     21.38 o
   2  10   0      797.27      811.57     28.29 o
   3  10   0      645.24      653.30     23.98 o
   4  10   0       12.74        6.95      7.54 o
   5  10   0       84.47       91.15     13.55 o
   1  11   0        5.83        7.87      3.28 o
   2  11   0     1226.94     1250.57     42.09 o
   3  11   0       84.41       81.24      7.80 o
   4  11   0      449.56      466.72     23.05 o
   5  11   0       29.67       36.89     11.49 o
   0  12   0      944.94      926.36     98.76 o
   1  12   0       18.44       16.09      3.71 o
   2  12   0       26.99       36.07      6.19 o
   3  12   0        6.28        8.26      5.90 o
   4  12   0      139.04      131.76     15.12 o
   5  12   0        9.51       17.82     18.03 o
   1  13   0      504.17      492.94     16.92 o
   2  13   0      271.55      279.47     13.73 o
   3  13   0        2.78        6.94      7.72 o
   4  13   0      159.74      162.71     16.81 o
   0  14   0      471.13      486.97     27.85 o
   1  14   0       96.14       91.73      8.43 o
   2  14   0        0.12        8.42      6.29 o
   3  14   0      468.24      463.24     28.29 o
   4  14   0       27.12       34.37     12.20 o
   1  15   0      491.34      489.17     20.36 o
   2  15   0       40.93       37.34      8.76 o
   3  15   0        0.06        2.66     10.40 o
   0  16   0      386.73      366.44     24.38 o
   1  16   0       21.91       26.01      8.46 o
   2  16   0       93.41       91.28     13.44 o
   1  17   0        8.88       14.97     10.62 o
   1   0   1     1892.69     2026.26     51.56 o
   2   0   1     7591.04     7786.42    180.16 o
   3   0   1      453.58      479.23     13.42 o
   4   0   1     2209.39     2175.45     55.82 o
   5   0   1      225.93      239.76      9.06 o
   6   0   1       80.34       81.54     15.47 o
  -6   1   1      476.02      512.83     30.77 o
  -5   1   1      398.21      394.76     14.70 o
  -4   1   1      211.78      205.45      8.44 o
  -3   1   1     1320.06     1297.15     33.06 o
  -2   1   1     3323.11     3305.44     88.69 o
  -1   1   1     2094.80     2128.48     46.95 o
   0   1   1     2781.34     2713.40     50.69 o
   1   1   1     1817.32     1888.01     41.42 o
   2   1   1     3263.96     3229.70     75.96 o
   3   1   1     1076.47     1038.35     32.70 o
   4   1   1      161.66      164.05      7.11 o
   5   1   1      458.24      463.39     13.78 o
   6   1   1      474.39      495.60     26.46 o
  -6   2   1       95.78      107.06     10.60 o
  -5   2   1     1057.53     1074.64     31.65 o
  -4   2   1      602.60      593.11     17.09 o
  -3   2   1      383.43      353.90     12.92 o
  -2   2   1     1015.50     1065.82     25.48 o
  -1   2   1     7176.77     7106.76    166.63 o
   0   2   1      458.47      473.35     10.24 o
   1   2   1     8356.33     8210.57    177.18 o
   2   2   1     1201.22     1245.41     25.65 o
   3   2   1      382.12      375.75     10.59 o
   4   2   1      624.73      623.15     17.12 o
   5   2   1     1069.07     1075.99     29.22 o
   6   2   1       84.23      101.23     10.70 o
  -6   3   1        7.30        2.40      7.30 o
  -5   3   1      297.27      292.38     11.49 o
  -4   3   1       64.84       66.11      4.87 o
  -3   3   1     6291.62     6130.82    146.53 o
  -2   3   1       55.35       52.68      2.51 o
  -1   3   1     3024.02     3170.90     65.40 o
   0   3   1      681.31      659.96     15.38 o
   1   3   1     2561.44     2740.34     60.90 o
   2   3   1       49.30       50.17      3.53 o
   3   3   1     5821.75     5728.96    160.13 o
   4   3   1       80.15       83.16      5.29 o
   5   3   1      282.44      287.80     13.31 o
   6   3   1        7.72        2.65      7.62 o
  -6   4   1       16.14       16.47      7.94 o
  -5   4   1      537.23      516.24     20.93 o
  -4   4   1      330.48      321.64     11.58 o
  -3   4   1     1158.08     1147.91     29.61 o
  -2   4   1     1799.31     1820.69     43.71 o
  -1   4   1     5230.64     5271.74    123.64 o
   0   4   1      562.32      600.86     13.88 o
   1   4   1     4600.87     4610.76    101.02 o
   2   4   1     1940.15     1932.69     47.83 o
   3   4   1     1145.53     1147.14     29.67 o
   4   4   1      367.84      362.53     13.70 o
   5   4   1      436.37      414.85     17.73 o
   6   4   1       18.77       23.37      8.31 o
  -6   5   1      375.56      405.66     20.95 o
  -5   5   1       30.12       31.73      7.05 o
  -4   5   1      368.62      361.26     10.94 o
  -3   5   1      661.77      699.46     19.25 o
  -2   5   1     2703.89     2767.22     62.84 o
  -1   5   1      938.69     1009.97     29.80 o
   0   5   1     4670.28     4665.62    120.13 o
   1   5   1     1150.39     1226.30     23.03 o
   2   5   1     2984.81     3046.58     68.65 o
   3   5   1      871.64      893.39     21.03 o
   4   5   1      316.71      311.45     13.83 o
   5   5   1       38.94       37.31      6.21 o
   6   5   1      380.39      399.49     17.73 o
  -6   6   1       20.99       34.75     10.83 o
  -5   6   1       27.76       22.39      7.30 o
  -4   6   1     1912.04     1904.54     55.61 o
  -3   6   1      267.36      277.35      8.39 o
  -2   6   1     4220.06     4302.83    109.57 o
  -1   6   1      688.00      716.10     16.61 o
   0   6   1       23.94       35.96      3.03 o
   1   6   1      697.44      732.74     15.79 o
   2   6   1     5063.96     5106.91    109.93 o
   3   6   1      279.15      291.48      9.46 o
   4   6   1     2082.92     2020.49     55.98 o
   5   6   1       31.89       30.47      7.53 o
   6   6   1       21.43       23.38      8.93 o
  -5   7   1      114.43      106.56     15.12 o
  -4   7   1      425.71      443.09     18.35 o
  -3   7   1      784.56      767.42     22.52 o
  -2   7   1     1594.87     1597.10     42.25 o
  -1   7   1      412.35      400.66     11.48 o
   0   7   1     2669.20     2633.66     74.99 o
   1   7   1      509.38      487.05     11.07 o
   2   7   1     1679.99     1700.43     39.76 o
   3   7   1      755.65      728.64     23.00 o
   4   7   1      333.53      327.90     13.26 o
   5   7   1      148.86      149.50     11.88 o
   6   7   1      181.29      203.25     18.35 o
  -5   8   1      430.81      425.95     27.16 o
  -4   8   1      196.36      200.75     18.43 o
  -3   8   1        3.06       12.52      4.39 o
  -2   8   1      244.49      248.33      8.67 o
  -1   8   1     1458.17     1384.60     35.99 o
   0   8   1      307.66      311.00      9.88 o
   1   8   1     1720.96     1602.33     36.73 o
   2   8   1      177.96      183.58      8.65 o
   3   8   1        2.25        2.99      3.94 o
   4   8   1      176.82      171.01      9.18 o
   5   8   1      414.58      419.28     20.87 o
   6   8   1       13.70       12.13     10.95 o
  -5   9   1      137.27      154.69     12.73 o
  -4   9   1       46.50       48.95      8.35 o
  -3   9   1     2148.44     2112.39     65.28 o
  -2   9   1      210.08      197.57      9.81 o
  -1   9   1      936.53      931.55     22.89 o
   0   9   1       23.34       21.74      3.05 o
   1   9   1      914.90      890.69     25.46 o
   2   9   1      224.94      216.63     10.18 o
   3   9   1     1919.37     1924.65     57.32 o
   4   9   1       43.45       57.23      6.09 o
   5   9   1      120.16      132.78     10.79 o
  -5  10   1      254.23      279.08     20.97 o
  -4  10   1      408.78      410.06     19.87 o
  -3  10   1      321.25      316.34     12.07 o
  -2  10   1      234.23      228.62     11.21 o
  -1  10   1     1091.58     1086.15     31.80 o
   0  10   1       17.83       14.19      3.25 o
   1  10   1     1323.36     1297.07     32.79 o
   2  10   1      257.39      250.64     11.34 o
   3  10   1      304.58      315.97     22.07 o
   4  10   1      394.22      360.17     16.50 o
   5  10   1      284.17      300.47     21.94 o
  -5  11   1       28.50       26.50     18.26 o
  -4  11   1      131.47      145.35     13.94 o
  -3  11   1      130.42      135.83      9.01 o
  -2  11   1      480.62      473.54     19.56 o
  -1  11   1      173.19      178.59      7.76 o
   0  11   1     2937.47     2873.25     76.07 o
   1  11   1      147.25      142.14      6.90 o
   2  11   1      563.81      556.27     18.00 o
   3  11   1      121.91      111.41      8.66 o
   4  11   1      107.12       94.76     11.07 o
   5  11   1       29.70       26.82     14.16 o
  -5  12   1       16.61       14.94     17.71 o
  -4  12   1      412.15      431.92     35.39 o
  -3  12   1       81.67       70.82      9.61 o
  -2  12   1      804.47      787.88     29.63 o
  -1  12   1       15.96       25.06      4.84 o
   0  12   1      150.36      165.24      9.64 o
   1  12   1        4.64        4.65      3.54 o
   2  12   1      893.29      877.68     26.91 o
   3  12   1       91.27       99.95      8.51 o
   4  12   1      379.26      387.57     25.84 o
   5  12   1       14.96       17.93     11.22 o
  -4  13   1       42.83       47.43     15.51 o
  -3  13   1      280.34      274.72     17.00 o
  -2  13   1      274.67      288.99     13.70 o
  -1  13   1      250.47      249.07     10.93 o
   0  13   1       13.92       24.02      5.61 o
   1  13   1      299.58      301.44     11.43 o
   2  13   1      263.62      266.92     13.80 o
   3  13   1      261.12      265.84     14.08 o
   4  13   1       29.18       34.42     11.79 o
  -4  14   1        7.67       11.91     13.17 o
  -3  14   1        4.85        3.04      9.66 o
  -2  14   1      182.24      179.82     11.45 o
  -1  14   1     1147.95     1122.71     40.96 o
   0  14   1       16.52       11.90      5.91 o
   1  14   1     1255.00     1246.95     36.18 o
   2  14   1      197.99      184.57     11.56 o
   3  14   1        5.48       12.48     13.14 o
   4  14   1       13.99       18.21     11.51 o
  -3  15   1      334.79      385.80     25.66 o
  -2  15   1       16.82        2.12      9.30 o
  -1  15   1       13.91       15.65      6.79 o
   0  15   1        7.35        7.45      6.25 o
   1  15   1       28.37       25.69      6.99 o
   2  15   1       25.93       24.48      8.25 o
   3  15   1      333.26      350.47     28.21 o
  -2  16   1      260.12      255.46     20.40 o
  -1  16   1       17.70       16.77     11.45 o
   0  16   1      215.10      213.41     11.04 o
   1  16   1       12.95       25.89      8.42 o
   2  16   1      252.35      231.40     15.91 o
  -1  17   1      123.82      124.29     15.20 o
   0  17   1      211.34      214.45     25.28 o
   1  17   1      117.97      125.44     14.91 o
   0   0   2    10658.81     9363.56    288.61 o
   1   0   2      846.11      931.34     19.76 o
   2   0   2      161.67      148.09      4.93 o
   3   0   2       17.73       17.86      2.74 o
   4   0   2      457.33      457.03     13.57 o
   5   0   2       80.21       88.43      5.84 o
   6   0   2      223.19      234.85     14.78 o
  -6   1   2      135.02      150.37     10.05 o
  -5   1   2      305.75      322.21     11.59 o
  -4   1   2     1396.63     1363.32     35.62 o
  -3   1   2       78.92       85.16      3.78 o
  -2   1   2     6070.07     6215.87    158.64 o
  -1   1   2      932.34     1009.82     21.20 o
   0   1   2      606.02      668.26     12.77 o
   2   1   2     6441.16     6532.82    158.72 o
   3   1   2       75.20       86.25      4.50 o
   4   1   2     1383.76     1348.53     38.67 o
   5   1   2      253.84      259.62     11.35 o
   6   1   2      137.02      145.36     10.48 o
  -6   2   2      153.87      182.41     17.24 o
  -5   2   2       78.49       87.78      7.86 o
  -4   2   2       34.49       40.01      3.82 o
  -3   2   2     4418.72     4427.75    119.84 o
  -2   2   2     2560.26     2651.42     67.77 o
  -1   2   2    10803.42    10392.03    226.13 o
   0   2   2      770.81      768.76     14.91 o
   1   2   2    10827.57    10440.97    242.34 o
   2   2   2     2799.60     2852.86     76.21 o
   3   2   2     4547.26     4444.88    110.51 o
   4   2   2       56.73       56.63      4.10 o
   5   2   2      132.03      125.75      7.51 o
   6   2   2      140.88      145.64     14.66 o
  -6   3   2        7.44       -7.95     12.21 o
  -5   3   2       43.72       48.30      6.41 o
  -4   3   2      319.63      318.66     11.46 o
  -3   3   2      122.04      135.39      4.86 o
  -2   3   2     1866.32     2020.19     48.54 o
  -1   3   2    16094.10    15455.13    365.19 o
   0   3   2       17.87       19.25      2.10 o
   1   3   2    16266.85    15546.10    290.54 o
   2   3   2     1961.19     2108.05     58.28 o
   3   3   2      116.84      121.94      5.73 o
   4   3   2      351.65      365.70     11.97 o
   5   3   2      112.84      115.85      8.13 o
   6   3   2        5.44       -6.11      7.65 o
  -6   4   2      124.31      141.45     21.52 o
  -5   4   2      415.30      403.47     19.44 o
  -4   4   2       33.15       32.69      3.93 o
  -3   4   2     2439.84     2407.08     53.60 o
  -2   4   2     1431.91     1565.62     36.21 o
  -1   4   2       33.81       55.94      8.50 o
   0   4   2     1065.21     1155.35     24.62 o
   1   4   2       93.35       92.57      2.79 o
   2   4   2     1378.45     1458.46     39.04 o
   3   4   2     2192.10     2154.83     57.54 o
   4   4   2       12.11        6.20      4.53 o
   5   4   2      394.72      408.34     16.83 o
   6   4   2      127.59      134.65     12.06 o
  -6   5   2       54.31       53.85     16.83 o
  -5   5   2       18.96       32.18      8.36 o
  -4   5   2     1168.20     1134.40     29.68 o
  -3   5   2      160.80      167.07      6.18 o
  -2   5   2     8168.68     8408.50    203.90 o
  -1   5   2     4091.68     4290.07    122.96 o
   0   5   2      389.77      440.63     10.54 o
   1   5   2     4346.97     4517.24     88.00 o
   2   5   2     7946.39     8068.60    179.19 o
   3   5   2      170.27      177.15      7.71 o
   4   5   2     1151.34     1073.59     36.88 o
   5   5   2       17.86       12.97      5.88 o
   6   5   2       55.27       74.20     13.63 o
  -5   6   2       74.99       77.73     10.68 o
  -4   6   2      401.25      372.53     16.94 o
  -3   6   2      373.00      367.93     12.14 o
  -2   6   2      488.59      466.47     12.59 o
  -1   6   2      984.27      989.68     21.50 o
   0   6   2     6542.20     6336.72    159.57 o
   1   6   2      878.01      914.25     19.58 o
   2   6   2      455.52      432.52     12.10 o
   3   6   2      376.86      365.02     11.47 o
   4   6   2      374.15      350.01     13.20 o
   5   6   2       74.37       74.49      7.78 o
   6   6   2      265.07      273.38     20.37 o
  -6   7   2        8.95        7.95     14.95 o
  -5   7   2      115.82      115.83     12.45 o
  -4   7   2      343.28      364.73     17.40 o
  -3   7   2       46.52       56.97      5.02 o
  -2   7   2     2125.53     2104.51     54.06 o
  -1   7   2     1634.23     1665.41     41.49 o
   0   7   2      187.41      195.24      7.52 o
   1   7   2     1739.92     1788.66     37.00 o
   2   7   2     2173.20     2150.96     55.13 o
   3   7   2       39.83       43.35      4.81 o
   4   7   2      308.51      316.00     12.85 o
   5   7   2      130.18      116.35     11.90 o
   6   7   2        8.06        5.46     11.11 o
  -5   8   2      346.64      342.58     23.88 o
  -4   8   2       91.65      102.20      9.71 o
  -3   8   2     2310.45     2360.50     65.22 o
  -2   8   2      253.75      272.55     10.09 o
  -1   8   2     1345.19     1364.49     32.50 o
   0   8   2     1161.37     1170.40     34.60 o
   1   8   2     1311.80     1312.38     28.92 o
   2   8   2      290.56      298.94     10.75 o
   3   8   2     2255.98     2289.89     65.70 o
   4   8   2      121.71      116.21      7.57 o
   5   8   2      372.56      380.31     19.29 o
   6   8   2       23.03       28.65     12.17 o
  -5   9   2      433.64      432.90     26.59 o
  -4   9   2      173.04      167.93     12.12 o
  -3   9   2       31.47       36.51      5.28 o
  -2   9   2       46.84       50.39      4.40 o
  -1   9   2     2727.08     2701.88     68.69 o
   0   9   2       37.18       32.34      4.19 o
   1   9   2     2635.29     2591.58     69.81 o
   2   9   2       38.09       42.27      4.45 o
   3   9   2       39.86       36.33      5.13 o
   4   9   2      160.50      158.98      9.17 o
   5   9   2      391.55      357.50     20.38 o
  -5  10   2       74.12       83.72     19.34 o
  -4  10   2       36.07       30.39      8.03 o
  -3  10   2      476.57      512.44     19.41 o
  -2  10   2      178.65      161.35      8.98 o
  -1  10   2      319.43      321.50     10.13 o
   0  10   2     2804.37     2763.31     73.08 o
   1  10   2      289.23      285.19     10.38 o
   2  10   2      159.64      157.42      6.61 o
   3  10   2      500.82      515.73     17.70 o
   4  10   2       43.36       50.30      6.51 o
   5  10   2       75.36       81.61     11.19 o
  -5  11   2        1.95       19.13     16.65 o
  -4  11   2      439.66      429.33     22.69 o
  -3  11   2       16.03       11.89      5.46 o
  -2  11   2     1341.61     1292.18     45.85 o
  -1  11   2      931.27      914.71     28.32 o
   0  11   2      123.29      127.55      6.50 o
   1  11   2      963.14      972.39     29.28 o
   2  11   2     1483.01     1430.76     37.99 o
   3  11   2        6.74      -10.13      5.06 o
   4  11   2      513.34      496.34     19.76 o
   5  11   2        0.63       -2.53     10.40 o
  -5  12   2      129.45      190.96     28.86 o
  -4  12   2      134.07      143.74     14.94 o
  -3  12   2       36.30       38.21      8.45 o
  -2  12   2      496.45      491.38     18.42 o
  -1  12   2       10.00       11.33      3.99 o
   0  12   2     3955.19     3865.98    122.56 o
   1  12   2        9.75       13.64      5.28 o
   2  12   2      425.59      414.72     16.21 o
   3  12   2       49.71       47.19      7.21 o
   4  12   2      113.90      126.09     14.69 o
   5  12   2      135.04      141.93     27.18 o
  -4  13   2      105.77      114.30     23.89 o
  -3  13   2       41.93       51.49      9.28 o
  -2  13   2      361.77      350.23     15.45 o
  -1  13   2      526.94      535.82     17.31 o
   0  13   2      357.25      340.84     15.13 o
   1  13   2      498.57      481.90     17.41 o
   2  13   2      328.37      325.85     15.23 o
   3  13   2       40.03       41.70      7.51 o
   4  13   2       91.49       81.76     25.51 o
  -4  14   2       37.81       35.38     20.78 o
  -3  14   2      443.84      461.98     28.70 o
  -2  14   2       80.94       82.80     10.09 o
  -1  14   2      281.04      277.12     13.51 o
   0  14   2       84.34       91.48      7.04 o
   1  14   2      255.98      265.95     11.43 o
   2  14   2       82.20       74.73      8.28 o
   3  14   2      453.64      489.94     23.31 o
   4  14   2       44.89       44.48     12.41 o
  -3  15   2        0.58       -5.60     12.75 o
  -2  15   2       14.32       14.78      9.60 o
  -1  15   2      388.88      375.78     16.62 o
   0  15   2       11.18        9.16      5.10 o
   1  15   2      341.58      358.25     17.65 o
   2  15   2       16.17        5.17      7.68 o
   3  15   2        1.57       13.67     10.57 o
  -2  16   2       77.92       89.11     13.32 o
  -1  16   2      195.94      184.79     13.98 o
   0  16   2      423.71      414.99     17.55 o
   1  16   2      221.82      211.15     14.64 o
   2  16   2       72.47       70.48     10.65 o
  -1  17   2       84.41       86.93     26.72 o
   0  17   2        0.01        0.88      7.02 o
   1  17   2       90.28       98.30     18.35 o
   1   0   3     2907.31     3046.54     57.52 o
   2   0   3     3553.15     3604.87    100.54 o
   3   0   3       59.48       65.28      3.98 o
   4   0   3     2541.19     2611.80     66.59 o
   5   0   3        0.61       -1.34      5.59 o
   6   0   3        0.49        4.79      7.13 o
  -6   1   3      227.54      236.04     19.48 o
  -5   1   3      505.46      516.34     22.92 o
  -4   1   3      445.13      442.12     14.11 o
  -3   1   3      957.68      980.05     27.06 o
  -2   1   3     4700.81     4840.42    107.48 o
  -1   1   3     7614.33     7628.32    162.94 o
   0   1   3     6505.53     6375.21    140.49 o
   1   1   3     8426.77     8385.49    176.62 o
   2   1   3     4031.48     4201.79    127.06 o
   3   1   3     1098.55     1070.12     33.18 o
   4   1   3      377.15      385.87     13.52 o
   5   1   3      519.34      518.07     22.97 o
   6   1   3      268.59      292.38     14.64 o
  -6   2   3      111.43      139.58     17.20 o
  -5   2   3      433.17      466.54     18.20 o
  -4   2   3      395.72      396.17     14.03 o
  -3   2   3      156.46      169.02      5.67 o
  -2   2   3      395.04      401.94     10.24 o
  -1   2   3     9470.08     9259.78    244.18 o
   0   2   3      346.57      404.63      7.67 o
   1   2   3    10435.70    10242.56    203.64 o
   2   2   3      542.49      519.18     27.77 o
   3   2   3      114.71      118.83      7.30 o
   4   2   3      466.29      466.88     14.31 o
   5   2   3      458.01      479.12     16.78 o
   6   2   3      106.22      112.23     10.03 o
  -6   3   3        4.40        4.81     13.17 o
  -5   3   3      454.82      461.36     17.65 o
  -4   3   3      288.54      295.20     11.05 o
  -3   3   3     4617.55     4578.35    123.79 o
  -2   3   3      166.01      159.27      5.31 o
   0   3   3     2136.73     2262.10     42.69 o
   1   3   3      669.66      674.76     14.54 o
   2   3   3      218.00      201.87      6.97 o
   3   3   3     4553.08     4443.85    139.31 o
   4   3   3      334.88      340.15     13.32 o
   5   3   3      416.59      448.27     18.39 o
   6   3   3        5.24        1.29      7.79 o
  -6   4   3       24.32       23.68     15.35 o
  -5   4   3      245.35      242.40     13.53 o
  -4   4   3      934.68      914.31     30.11 o
  -3   4   3       29.09       30.11      2.29 o
  -2   4   3      677.79      701.45     17.62 o
  -1   4   3     3257.31     3205.47    120.19 o
   0   4   3     5542.41     5806.05    120.23 o
   1   4   3     2587.20     2610.46     56.77 o
   2   4   3      766.57      765.66     19.62 o
   3   4   3       39.10       29.47      4.30 o
   4   4   3      941.45      916.69     31.10 o
   5   4   3      226.99      234.67     20.08 o
   6   4   3       21.99       25.27      8.54 o
  -6   5   3      321.49      333.97     35.49 o
  -5   5   3       57.93       54.96      7.95 o
  -4   5   3     1078.37     1072.57     35.83 o
  -3   5   3      960.87      943.61     26.00 o
  -2   5   3      766.02      765.81     19.37 o
  -1   5   3     1033.69     1047.64     29.61 o
   0   5   3     2356.62     2287.68     47.89 o
   1   5   3      826.03      854.56     19.69 o
   2   5   3      728.43      708.78     17.08 o
   3   5   3     1064.49     1035.18     26.67 o
   4   5   3     1181.46     1140.64     36.99 o
   5   5   3       71.84       78.58      7.88 o
   6   5   3      332.74      364.34     23.47 o
  -5   6   3        8.93       -7.67     11.03 o
  -4   6   3     1565.99     1541.90     45.76 o
  -3   6   3       61.66       62.48      4.16 o
  -2   6   3     3440.30     3401.85     77.91 o
  -1   6   3       29.69       30.58      2.65 o
   0   6   3        0.49       -1.29      1.54 o
   1   6   3       23.16       23.73      1.82 o
   2   6   3     2856.13     2828.20     73.44 o
   3   6   3       29.55       25.42      3.27 o
   4   6   3     1348.20     1297.69     46.27 o
   5   6   3        6.02        3.54      6.00 o
   6   6   3       14.24        8.38     10.73 o
  -5   7   3      123.27      118.05     13.63 o
  -4   7   3       42.77       37.77      6.70 o
  -3   7   3      945.98      949.24     29.03 o
  -2   7   3     2147.04     2201.88     52.12 o
  -1   7   3      224.86      211.07      5.77 o
   0   7   3     4109.37     4090.22    103.62 o
   1   7   3      212.17      201.42      5.76 o
   2   7   3     1877.54     1902.53     49.40 o
   3   7   3     1062.85     1044.53     29.83 o
   4   7   3       40.34       42.11      5.60 o
   5   7   3      128.74      133.00      9.89 o
   6   7   3      114.01      126.07     15.84 o
  -5   8   3      237.01      230.00     20.50 o
  -4   8   3      189.38      188.73     12.78 o
  -3   8   3      337.10      360.67     12.28 o
  -2   8   3      178.72      174.08      7.39 o
  -1   8   3     2813.03     2702.45     65.88 o
   0   8   3     1407.63     1498.75     43.69 o
   1   8   3     2915.91     2832.17     62.50 o
   2   8   3      168.19      176.90      7.39 o
   3   8   3      345.24      325.03     12.61 o
   4   8   3      208.84      199.30     10.06 o
   5   8   3      259.41      273.72     16.47 o
   6   8   3        5.84      -21.94     12.25 o
  -5   9   3      110.55      120.12     16.75 o
  -4   9   3      100.69       91.27      9.68 o
  -3   9   3     1788.38     1781.60     57.24 o
  -2   9   3      158.16      159.18      9.01 o
  -1   9   3      899.75      934.69     27.01 o
   0   9   3      420.44      445.13     14.97 o
   1   9   3     1010.23     1058.45     23.91 o
   2   9   3      193.78      192.04      6.78 o
   3   9   3     1864.02     1776.43     51.28 o
   4   9   3      120.09      114.17      7.89 o
   5   9   3       99.34      119.00     14.66 o
  -5  10   3      254.07      220.24     29.67 o
  -4  10   3      500.64      491.45     27.50 o
  -3  10   3       25.92       32.80      5.59 o
  -2  10   3      435.36      431.19     17.33 o
  -1  10   3      873.10      871.09     21.78 o
   0  10   3       24.02       22.34      3.93 o
   1  10   3      648.64      670.55     21.99 o
   2  10   3      316.83      302.02     10.21 o
   3  10   3       17.55       16.27      5.19 o
   4  10   3      521.81      506.32     18.76 o
   5  10   3      270.67      261.54     20.24 o
  -5  11   3       28.66       26.85     17.65 o
  -4  11   3       85.67       87.12     20.74 o
  -3  11   3       72.16       69.95      7.08 o
  -2  11   3      248.89      264.45     13.81 o
  -1  11   3      111.01      120.83      7.49 o
   0  11   3     2188.99     2065.14     55.39 o
   1  11   3       56.83       58.34      5.62 o
   2  11   3      240.28      247.89      8.88 o
   3  11   3       78.02       74.96      6.95 o
   4  11   3      100.07       90.45      8.14 o
   5  11   3       23.39       21.62      9.32 o
  -4  12   3      437.06      472.89     42.34 o
  -3  12   3      230.91      248.82     16.03 o
  -2  12   3      612.05      618.98     22.64 o
  -1  12   3       27.65       29.12      4.29 o
   0  12   3      135.30      134.21      7.43 o
   1  12   3       23.19       28.87      6.27 o
   2  12   3      587.21      587.60     20.90 o
   3  12   3      264.67      251.73     13.42 o
   4  12   3      426.74      407.72     21.19 o
  -4  13   3       45.89       49.54     21.56 o
  -3  13   3      250.65      255.54     16.55 o
  -2  13   3      162.88      159.17     12.20 o
  -1  13   3      192.21      181.02     10.46 o
   0  13   3      250.87      260.08     10.95 o
   1  13   3      159.46      159.95     10.24 o
   2  13   3      158.47      144.31     10.12 o
   3  13   3      213.48      256.78     26.27 o
   4  13   3       60.77       54.51     12.13 o
  -4  14   3       16.51        4.62     19.36 o
  -3  14   3        4.08       11.12     10.28 o
  -2  14   3       72.81       67.70      9.65 o
  -1  14   3      725.95      710.82     26.18 o
   0  14   3       26.33       29.84      5.42 o
   1  14   3      709.40      679.71     25.92 o
   2  14   3       60.15       55.47      7.75 o
   3  14   3        1.52        0.85      8.05 o
   4  14   3       13.02       10.59     11.04 o
  -3  15   3      228.49      252.99     32.75 o
  -2  15   3        7.43       -5.99      9.34 o
  -1  15   3       13.14       12.72      6.65 o
   0  15   3       22.45       25.41      6.90 o
   1  15   3        1.36        4.15      6.50 o
   2  15   3        9.48        5.61      8.67 o
   3  15   3      236.73      254.05     21.78 o
  -2  16   3      165.90      164.64     27.88 o
  -1  16   3      186.22      194.63     18.99 o
   0  16   3        7.24        7.91      6.14 o
   1  16   3      177.38      184.35     17.27 o
   2  16   3      148.89      171.78     35.83 o
  -1  17   3       21.83        4.15     12.51 o
   0  17   3      412.72      409.61     19.86 o
   1  17   3       29.10       45.62     11.95 o
   0   0   4    41926.87    34024.44   1052.95 o
   1   0   4     4546.42     4761.67     85.78 o
   2   0   4     2267.26     2095.12     54.19 o
   3   0   4      195.24      193.00      7.37 o
   4   0   4      549.54      548.25     17.72 o
   5   0   4      107.61      109.15      9.65 o
   6   0   4      246.02      271.33     16.28 o
  -6   1   4        3.98       10.49      9.48 o
  -5   1   4      320.81      305.20     15.94 o
  -4   1   4      647.51      665.73     20.08 o
  -3   1   4      576.80      609.01     18.18 o
  -2   1   4     4111.32     4104.97     96.30 o
  -1   1   4     2371.82     2490.44     46.92 o
   0   1   4     4559.16     4857.24     95.04 o
   1   1   4     1953.86     2046.49     42.59 o
   2   1   4     4115.29     4051.21    104.45 o
   3   1   4      738.92      752.64     22.68 o
   4   1   4      592.35      595.63     22.20 o
   5   1   4      304.21      307.33     13.96 o
   6   1   4        7.93       12.20      7.05 o
  -6   2   4      144.57      134.62     14.80 o
  -5   2   4      236.43      239.90     13.22 o
  -4   2   4      444.96      435.10     13.50 o
  -3   2   4     2249.55     2191.37     47.79 o
  -2   2   4     1273.09     1310.94     34.99 o
  -1   2   4     7669.06     7675.08    199.31 o
   0   2   4     4800.27     4698.48     91.66 o
   1   2   4     7090.01     7136.87    159.95 o
   2   2   4     1141.91     1188.76     32.62 o
   3   2   4     2088.89     2028.91     67.23 o
   4   2   4      373.82      349.81     15.47 o
   5   2   4      187.06      194.70     11.55 o
   6   2   4      131.78      150.32     11.19 o
  -6   3   4       23.08        5.12     14.06 o
  -5   3   4      681.30      672.31     35.31 o
  -4   3   4      255.33      257.34     10.47 o
  -3   3   4      220.44      210.86      6.60 o
  -2   3   4      236.12      254.34      9.77 o
  -1   3   4     9061.91     8798.35    236.78 o
   0   3   4     3618.57     3672.60     69.02 o
   1   3   4     8441.82     8267.42    174.07 o
   2   3   4      327.49      336.28      9.99 o
   3   3   4      199.34      184.91      9.24 o
   4   3   4      234.80      200.89     10.85 o
   5   3   4      684.27      718.97     25.76 o
   6   3   4       21.25       34.25      8.39 o
  -6   4   4       98.95      114.50     21.10 o
  -5   4   4      218.19      227.44     13.70 o
  -4   4   4      126.15      107.84      8.73 o
  -3   4   4     1972.25     1951.45     51.05 o
  -2   4   4      505.70      520.54     12.87 o
  -1   4   4     2682.71     2772.24     82.12 o
   0   4   4     5316.47     5539.45    114.74 o
   1   4   4     2988.69     3064.45     61.77 o
   2   4   4      525.52      522.02     13.51 o
   3   4   4     2218.37     2082.04     63.36 o
   4   4   4      105.80      103.51      7.58 o
   5   4   4      206.59      224.59     12.30 o
   6   4   4       75.83       71.49     13.23 o
  -5   5   4      162.74      171.67     24.66 o
  -4   5   4      217.79      232.63     11.47 o
  -3   5   4      431.01      440.37     14.95 o
  -2   5   4     4115.84     4123.92    100.30 o
  -1   5   4      795.27      802.38     26.24 o
   0   5   4      168.23      170.75      4.66 o
   1   5   4      973.54      983.73     19.93 o
   2   5   4     3926.61     3933.73     89.19 o
   3   5   4      557.92      553.82     16.23 o
   4   5   4      338.43      334.28     13.05 o
   5   5   4      177.04      177.20     10.93 o
   6   5   4       56.26       49.91     12.51 o
  -5   6   4      100.18      105.12     17.59 o
  -4   6   4       63.53       68.40      6.23 o
  -3   6   4       40.77       45.58      3.82 o
  -2   6   4     2316.24     2293.65     55.89 o
  -1   6   4     1352.63     1438.07     40.84 o
   0   6   4     4785.97     4596.18    100.46 o
   1   6   4     1610.48     1709.05     34.01 o
   2   6   4     2106.58     2135.47     49.75 o
   3   6   4       51.26       48.12      4.87 o
   4   6   4       68.60       68.72      6.95 o
   5   6   4       88.44       95.33      8.76 o
   6   6   4      277.79      303.69     23.91 o
  -5   7   4       32.11       25.39      9.74 o
  -4   7   4      668.96      690.00     23.51 o
  -3   7   4      143.58      149.67      6.76 o
  -2   7   4     1750.28     1743.21     44.85 o
  -1   7   4     2369.99     2406.93     56.32 o
   0   7   4        2.74        1.58      1.55 o
   1   7   4     2332.56     2382.66     57.45 o
   2   7   4     1766.46     1758.13     42.55 o
   3   7   4      134.31      124.64      7.45 o
   4   7   4      626.99      626.05     24.10 o
   5   7   4       50.53       50.62      7.60 o
   6   7   4       11.90        7.18     11.36 o
  -5   8   4       73.33       74.57     14.63 o
  -4   8   4        1.48        8.19      8.08 o
  -3   8   4      628.99      656.36     21.82 o
  -2   8   4      798.88      822.89     25.53 o
  -1   8   4     1219.81     1193.16     31.57 o
   0   8   4     1017.69     1026.16     25.20 o
   1   8   4     1229.71     1217.91     28.20 o
   2   8   4      883.91      881.80     22.05 o
   3   8   4      816.08      800.64     23.03 o
   4   8   4        7.18        5.97      4.93 o
   5   8   4       79.60       77.35      8.64 o
   6   8   4       14.40       20.22     12.00 o
  -5   9   4      297.08      302.50     29.15 o
  -4   9   4       11.82       16.63      8.96 o
  -3   9   4       18.84       22.70      4.80 o
  -2   9   4       94.91      102.73      5.97 o
  -1   9   4     1741.67     1753.49     41.96 o
   0   9   4       57.52       47.36      3.79 o
   1   9   4     1459.52     1433.63     38.71 o
   2   9   4      117.58      117.70      5.38 o
   3   9   4       27.59       24.20      5.03 o
   4   9   4       12.31       13.71      5.44 o
   5   9   4      265.90      276.64     25.96 o
  -5  10   4       69.66       76.88     18.87 o
  -4  10   4       54.41       40.00     11.21 o
  -3  10   4      767.96      796.01     27.56 o
  -2  10   4      232.31      235.57      9.95 o
  -1  10   4     1630.08     1599.71     42.22 o
   0  10   4      603.69      596.50     17.39 o
   1  10   4     1594.73     1582.80     39.28 o
   2  10   4      250.65      255.27      8.58 o
   3  10   4      683.81      677.35     23.43 o
   4  10   4       68.72       68.31      7.19 o
   5  10   4       44.65       52.84     19.39 o
  -5  11   4        1.68        8.76     17.98 o
  -4  11   4      235.90      228.49     20.69 o
  -3  11   4       77.84       81.83      7.31 o
  -2  11   4      799.80      808.50     27.40 o
  -1  11   4      182.56      200.75      9.12 o
   0  11   4      162.13      178.00      8.40 o
   1  11   4      245.03      261.40     11.61 o
   2  11   4      752.15      747.59     20.53 o
   3  11   4       58.97       56.73      6.71 o
   4  11   4      229.55      237.34     12.30 o
   5  11   4       10.38        3.90     11.89 o
  -4  12   4       53.57       63.45     21.71 o
  -3  12   4       27.59       20.87      8.01 o
  -2  12   4      144.65      175.23     12.25 o
  -1  12   4       21.23       21.31      4.12 o
   0  12   4      419.25      426.47     14.93 o
   1  12   4       32.23       28.36      7.25 o
   2  12   4      161.31      167.33      8.40 o
   3  12   4       15.53        3.79      9.33 o
   4  12   4       53.23       56.59      8.34 o
  -4  13   4       61.23       60.13     22.69 o
  -3  13   4       20.58        6.87     11.29 o
  -2  13   4      426.49      455.44     21.69 o
  -1  13   4      670.02      643.92     25.73 o
   0  13   4       40.81       29.62      5.20 o
   1  13   4      748.56      728.55     25.59 o
   2  13   4      438.03      433.49     18.38 o
   3  13   4       20.20       23.80      7.11 o
   4  13   4       64.39       69.93     12.78 o
  -3  14   4      328.65      347.98     37.37 o
  -2  14   4      117.13      117.89     11.66 o
  -1  14   4      305.29      294.85     14.70 o
   0  14   4       40.96       42.16      5.65 o
   1  14   4      344.99      330.17     15.10 o
   2  14   4      138.79      147.76     10.50 o
   3  14   4      322.49      313.10     18.45 o
  -3  15   4       25.32       48.60     21.67 o
  -2  15   4       46.55       48.15     11.53 o
  -1  15   4      162.44      162.74     15.57 o
   0  15   4       60.70       64.61      6.72 o
   1  15   4      145.65      153.06     10.88 o
   2  15   4       59.71       78.31     10.21 o
   3  15   4       21.26       24.99     11.17 o
  -2  16   4       17.16       11.00     16.00 o
  -1  16   4      110.82      111.04     13.88 o
   0  16   4       90.40       85.54      8.19 o
   1  16   4      107.53      104.39     10.33 o
   2  16   4       26.47       27.05     18.56 o
  -1  17   4       11.40        2.49     10.66 o
   0  17   4        2.31        8.43      8.24 o
   1  17   4       17.72       36.03     12.11 o
   1   0   5     1155.05     1201.60     25.26 o
   2   0   5     2707.88     2655.07     68.60 o
   3   0   5      828.19      833.70     22.72 o
   4   0   5     2413.21     2363.34     67.51 o
   5   0   5       73.48       69.00      8.44 o
   6   0   5        1.03        0.23      6.64 o
  -6   1   5      231.34      267.58     32.08 o
  -5   1   5      132.54      118.41     12.50 o
  -4   1   5      307.95      294.04     12.11 o
  -3   1   5      515.96      493.00     13.61 o
  -2   1   5      907.99      890.76     22.91 o
   0   1   5    10984.18    10963.96    214.38 o
   1   1   5      180.16      198.79      4.94 o
   2   1   5     1012.73      992.98     24.99 o
   3   1   5      602.29      568.53     16.45 o
   4   1   5      276.42      266.33     14.16 o
   5   1   5      123.85      110.99      8.79 o
   6   1   5      248.89      278.26     15.15 o
  -6   2   5       41.92       54.24     11.32 o
  -5   2   5      743.70      727.51     37.10 o
  -4   2   5      842.43      841.96     27.85 o
  -3   2   5      210.81      196.37      5.53 o
  -2   2   5      102.55       98.29      3.98 o
  -1   2   5     2432.72     2420.39     74.95 o
   0   2   5      199.77      210.57      5.11 o
   1   2   5     2911.49     2861.43     53.66 o
   2   2   5      125.63      121.66      4.67 o
   3   2   5      201.20      189.61      7.98 o
   4   2   5      795.29      801.91     28.44 o
   5   2   5      772.25      732.26     26.71 o
   6   2   5       50.85       49.51      8.18 o
  -6   3   5        9.41        9.41     13.31 o
  -5   3   5      333.19      322.06     21.07 o
  -4   3   5       51.25       47.47      5.38 o
  -3   3   5     2746.56     2742.27     71.42 o
  -2   3   5     2571.11     2660.70     70.91 o
  -1   3   5      955.82      964.52     25.61 o
   0   3   5      110.76      103.88      3.11 o
   1   3   5     1004.31      992.91     20.93 o
   2   3   5     2540.18     2536.75     73.14 o
   3   3   5     2446.56     2388.92     72.54 o
   4   3   5       97.55       97.09      7.24 o
   5   3   5      343.00      346.16     15.75 o
   6   3   5        7.47        4.86      8.21 o
  -5   4   5      378.09      377.48     21.81 o
  -4   4   5      478.10      463.47     16.54 o
  -3   4   5      680.70      682.80     21.51 o
  -2   4   5     2436.65     2477.57     79.66 o
  -1   4   5     5722.16     5804.80    141.40 o
   0   4   5      514.76      561.71     11.77 o
   1   4   5     5438.08     5376.38    115.06 o
   2   4   5     2801.41     2737.06     73.82 o
   3   4   5      645.34      641.33     20.66 o
   4   4   5      622.46      596.06     19.81 o
   5   4   5      318.61      310.30     15.40 o
   6   4   5       11.88        5.94      8.41 o
  -5   5   5      135.55      144.95     13.87 o
  -4   5   5      134.42      142.68     17.60 o
  -3   5   5      634.37      636.63     19.38 o
  -2   5   5     1860.03     1882.48     52.19 o
  -1   5   5      286.51      268.12      9.47 o
   0   5   5     4555.04     4491.28     98.83 o
   1   5   5      326.16      312.91      7.33 o
   2   5   5     2259.43     2220.79     46.76 o
   3   5   5      662.54      665.82     20.54 o
   4   5   5      143.69      128.58      9.30 o
   5   5   5      125.02      121.08      9.69 o
   6   5   5      168.79      155.46     17.43 o
  -5   6   5       56.61       39.65     15.58 o
  -4   6   5     1109.89     1099.19     40.33 o
  -3   6   5      607.14      631.52     18.99 o
  -2   6   5      743.53      700.42     17.03 o
  -1   6   5      822.14      823.98     20.52 o
   0   6   5        1.51        2.57      2.05 o
   1   6   5      853.57      877.10     19.96 o
   2   6   5      604.40      557.19     15.08 o
   3   6   5      582.75      611.01     19.95 o
   4   6   5     1032.95     1012.50     35.54 o
   5   6   5       80.75       76.71      8.26 o
   6   6   5       12.34        7.12     12.04 o
  -5   7   5      170.26      165.96     15.62 o
  -4   7   5      600.82      599.40     25.69 o
  -3   7   5      896.40      902.54     26.01 o
  -2   7   5      281.31      283.86     10.25 o
  -1   7   5       68.83       67.07      2.77 o
   0   7   5     3758.67     3905.34     91.42 o
   2   7   5      443.62      431.82     11.44 o
   3   7   5      894.54      853.42     26.81 o
   4   7   5      592.62      609.30     22.85 o
   5   7   5      173.40      185.28     11.80 o
   6   7   5       67.69       64.85     14.10 o
  -5   8   5      179.08      173.80     16.81 o
  -4   8   5      686.18      615.80     35.44 o
  -3   8   5        4.71       11.26      3.79 o
  -2   8   5       38.14       40.80      3.67 o
  -1   8   5     1345.76     1335.28     35.25 o
   0   8   5      358.50      383.46     10.62 o
   1   8   5     1410.56     1360.61     33.35 o
   2   8   5       11.32       12.57      2.88 o
   3   8   5       10.59       16.25      4.82 o
   4   8   5      699.98      679.81     24.52 o
   5   8   5      164.00      179.11     13.65 o
  -5   9   5      132.79      154.18     24.48 o
  -4   9   5      252.80      266.81     20.02 o
  -3   9   5      852.30      879.20     25.44 o
  -2   9   5      123.23      120.86      6.13 o
  -1   9   5      246.23      240.31      9.65 o
   0   9   5        8.44        5.94      2.66 o
   1   9   5      317.41      301.82      9.63 o
   2   9   5       93.10       91.67      5.07 o
   3   9   5      788.95      775.35     25.98 o
   4   9   5      223.63      226.91     11.41 o
   5   9   5      125.61      152.71     13.12 o
  -5  10   5       77.88      114.89     22.82 o
  -4  10   5      219.49      212.24     19.88 o
  -3  10   5      121.79      125.89      8.58 o
  -2  10   5      184.96      201.08     14.47 o
  -1  10   5      831.13      820.66     25.87 o
   0  10   5      124.50      124.87      6.10 o
   1  10   5      897.17      897.88     24.10 o
   2  10   5      311.06      312.73      9.53 o
   3  10   5      122.37      106.41      7.78 o
   4  10   5      266.08      253.41     12.19 o
   5  10   5       97.57      121.49     27.88 o
  -5  11   5       42.03       51.28     20.34 o
  -4  11   5       96.23       98.24     15.06 o
  -3  11   5       84.94       84.24      9.28 o
  -2  11   5      415.72      427.07     19.82 o
  -1  11   5      787.38      788.39     22.88 o
   0  11   5     1505.35     1482.10     43.30 o
   1  11   5      688.01      682.12     21.03 o
   2  11   5      396.00      410.31     13.74 o
   3  11   5       80.92       84.14      7.40 o
   4  11   5       70.78       60.68      8.40 o
   5  11   5       40.13       37.28     12.63 o
  -4  12   5      299.28      301.24     36.39 o
  -3  12   5      113.36      106.30     10.69 o
  -2  12   5      407.19      377.29     20.14 o
  -1  12   5       77.46       71.91      6.96 o
   0  12   5        0.45        6.97      4.22 o
   1  12   5       83.53       77.35      7.38 o
   2  12   5      475.89      449.60     15.77 o
   3  12   5      111.82      126.70      8.73 o
   4  12   5      305.65      295.91     15.31 o
  -4  13   5       86.21       55.75     23.09 o
  -3  13   5      166.66      163.14     27.62 o
  -2  13   5      178.98      176.57     12.99 o
  -1  13   5       54.97       42.55      6.78 o
   0  13   5      180.38      194.23      9.55 o
   1  13   5       91.21       92.30      7.96 o
   2  13   5      152.32      177.70     11.21 o
   3  13   5      184.15      186.38     11.95 o
   4  13   5       61.03       69.67     10.70 o
  -3  14   5        9.74       38.18     19.95 o
  -2  14   5      123.54      126.43     21.55 o
  -1  14   5      423.64      435.60     21.03 o
   0  14   5      104.63      106.47      7.55 o
   1  14   5      425.95      414.38     15.77 o
   2  14   5      111.97      102.54      9.31 o
   3  14   5        5.52      -22.65     11.35 o
  -3  15   5      191.76      192.39     31.61 o
  -2  15   5       98.74       77.96     20.17 o
  -1  15   5       24.80       27.91      9.71 o
   0  15   5       77.64       74.82      7.55 o
   1  15   5        9.92        5.96      5.56 o
   2  15   5      104.61       64.23     12.67 o
   3  15   5      212.76      229.71     25.58 o
  -2  16   5      136.39      134.92     24.19 o
  -1  16   5       50.26       50.65     13.42 o
   0  16   5        2.82        6.61      6.77 o
   1  16   5       49.00       49.01     12.01 o
   2  16   5      123.99      132.06     15.63 o
   0  17   5       39.36       40.44     16.32 o
   0   0   6     2200.62     2232.19     69.82 o
   1   0   6     2191.85     2324.70     54.86 o
   2   0   6      198.51      181.13      5.51 o
   3   0   6      122.73      124.20      5.09 o
   4   0   6      230.54      240.12     13.49 o
   5   0   6        6.15        8.97      6.78 o
   6   0   6       86.64       79.36     10.80 o
  -6   1   6       75.56       78.22     12.86 o
  -5   1   6       17.32       17.88      9.09 o
  -4   1   6      932.91      914.60     36.11 o
  -3   1   6      587.23      573.68     15.62 o
  -2   1   6     1278.62     1209.21     31.81 o
  -1   1   6     3485.54     3629.09     90.28 o
   0   1   6       10.02       11.60      1.56 o
   1   1   6     3864.42     4002.29     75.79 o
   2   1   6     1560.57     1502.97     32.91 o
   3   1   6      651.24      647.11     17.12 o
   4   1   6      957.58      909.45     31.24 o
   5   1   6       41.85       54.89      7.35 o
   6   1   6       69.65       80.76     11.89 o
  -6   2   6       78.65       92.44     18.52 o
  -5   2   6      167.69      168.08     15.80 o
  -4   2   6      228.44      230.87     12.55 o
  -3   2   6     2125.26     2125.36     52.14 o
  -2   2   6      480.84      523.91     17.53 o
  -1   2   6     3765.93     3913.21     96.73 o
   0   2   6      438.85      397.83      9.54 o
   1   2   6     3572.49     3767.69     75.30 o
   2   2   6      663.84      700.70     18.69 o
   3   2   6     1958.51     1934.57     66.90 o
   4   2   6      231.49      237.24     11.54 o
   5   2   6      207.16      208.15     11.92 o
   6   2   6       73.34       80.67     11.12 o
  -6   3   6        5.79       13.50     13.95 o
  -5   3   6      197.31      210.61     17.35 o
  -4   3   6      204.10      201.38     12.03 o
  -3   3   6       10.54       11.28      2.37 o
  -2   3   6      459.14      508.25     16.47 o
  -1   3   6     1992.59     1930.37     46.88 o
   0   3   6     4284.62     4493.15     92.87 o
   1   3   6     2346.58     2293.49     42.13 o
   2   3   6      581.58      599.99     17.34 o
   3   3   6       19.02       19.47      3.44 o
   4   3   6      240.55      218.85     11.02 o
   5   3   6      223.49      218.57     12.51 o
   6   3   6        3.19       14.85      8.97 o
  -5   4   6       80.66       85.18     11.93 o
  -4   4   6      181.39      167.97      9.06 o
  -3   4   6      776.89      784.65     19.97 o
  -1   4   6      506.94      494.89     13.28 o
   0   4   6     1008.49     1004.05     21.34 o
   1   4   6      527.92      493.73     10.70 o
   2   4   6      272.16      264.41      9.65 o
   3   4   6      676.46      658.81     22.61 o
   4   4   6      141.07      130.34      9.22 o
   5   4   6       83.83       85.84      8.83 o
   6   4   6       53.89       54.62     10.65 o
  -5   5   6       64.24       66.66     11.31 o
  -4   5   6      480.28      475.30     18.38 o
  -3   5   6      822.80      827.27     26.18 o
  -2   5   6     3025.21     3007.98     89.95 o
  -1   5   6      849.56      831.80     18.68 o
   0   5   6       51.19       66.18      3.17 o
   1   5   6      824.15      820.77     18.16 o
   2   5   6     3040.03     2912.68     70.46 o
   3   5   6      794.69      796.34     27.86 o
   4   5   6      506.36      474.39     18.73 o
   5   5   6       41.21       48.44      7.52 o
   6   5   6       60.77       57.02     16.58 o
  -5   6   6       43.19       32.48     10.31 o
  -4   6   6      105.92      112.08      9.22 o
  -3   6   6      600.26      617.73     20.72 o
  -2   6   6     1223.21     1248.44     31.89 o
  -1   6   6     1561.39     1620.22     35.45 o
   0   6   6     2038.70     2008.61     47.63 o
   1   6   6     1532.74     1621.22     36.86 o
   2   6   6     1179.54     1211.62     28.61 o
   3   6   6      563.26      558.89     21.44 o
   4   6   6       78.82       87.63      7.93 o
   5   6   6       61.07       54.86      8.09 o
   6   6   6      173.66      160.44     22.39 o
  -5   7   6       83.77       99.53     13.57 o
  -4   7   6      207.37      218.65     17.83 o
  -3   7   6      283.89      275.72     10.69 o
  -2   7   6     2114.84     2137.63     54.60 o
  -1   7   6      301.82      279.80      7.17 o
   0   7   6      871.57      870.63     21.61 o
   2   7   6     2156.40     2135.49     51.92 o
   3   7   6      179.82      183.71      9.79 o
   4   7   6      174.36      175.32     11.32 o
   5   7   6      104.66      121.99     11.51 o
  -5   8   6      105.06      122.59     14.80 o
  -4   8   6      189.19      195.25     13.23 o
  -3   8   6      880.52      898.21     30.61 o
  -2   8   6      544.42      548.03     21.25 o
  -1   8   6      849.96      841.26     22.74 o
   0   8   6      889.75      869.09     21.69 o
   1   8   6      876.34      844.12     23.27 o
   2   8   6      639.73      650.67     16.66 o
   3   8   6      820.29      808.28     26.28 o
   4   8   6      182.93      174.27     11.14 o
   5   8   6      125.95      133.80     12.48 o
  -5   9   6      214.17      208.81     19.15 o
  -4   9   6      184.34      181.63     17.35 o
  -3   9   6      167.03      182.21     11.19 o
  -2   9   6      227.55      245.67     12.06 o
  -1   9   6     1416.42     1387.16     40.96 o
   0   9   6      928.58      948.57     22.42 o
   1   9   6     1429.70     1448.72     37.83 o
   2   9   6      157.24      169.95      9.00 o
   3   9   6      147.04      143.75      8.89 o
   4   9   6      186.30      190.35     11.89 o
   5   9   6      195.90      200.40     14.89 o
  -5  10   6       35.61       46.68     19.06 o
  -4  10   6      103.73      115.18     15.44 o
  -3  10   6      345.80      363.92     17.95 o
  -2  10   6      268.31      255.65     12.74 o
  -1  10   6      612.54      617.08     19.12 o
   0  10   6     1210.23     1210.27     31.95 o
   1  10   6      604.06      591.86     17.79 o
   2  10   6      347.22      345.63     11.23 o
   3  10   6      350.38      338.79     13.68 o
   4  10   6      134.48      122.21      8.92 o
   5  10   6       39.85       53.14     12.91 o
  -4  11   6       91.01       79.88     14.74 o
  -3  11   6      186.28      206.69     14.39 o
  -2  11   6      964.25      943.49     39.55 o
  -1  11   6      460.08      471.72     15.46 o
   0  11   6      250.62      244.46     10.07 o
   1  11   6      462.60      451.14     14.23 o
   2  11   6     1024.32     1004.24     27.85 o
   3  11   6      210.01      234.00     11.42 o
   4  11   6       79.66       78.52     11.01 o
  -4  12   6      162.45      158.34     27.82 o
  -3  12   6       49.54       59.08      8.91 o
  -2  12   6      165.29      178.60     16.79 o
  -1  12   6      206.28      212.27     13.43 o
   0  12   6      848.81      838.74     26.09 o
   1  12   6      197.07      210.82      8.94 o
   2  12   6      146.84      154.34      9.10 o
   3  12   6       43.11       37.29      6.66 o
   4  12   6      158.35      169.10     17.11 o
  -4  13   6       31.75        4.40     18.81 o
  -3  13   6       76.19       50.94     20.78 o
  -2  13   6      111.25      102.47     14.82 o
  -1  13   6       47.56       57.50      8.49 o
   0  13   6      460.94      457.00     16.13 o
   1  13   6       43.24       48.14      5.95 o
   2  13   6      107.22      130.90     10.33 o
   3  13   6       71.41       74.35      8.76 o
   4  13   6       30.32       33.72      9.93 o
  -3  14   6      225.35      223.81     31.50 o
  -2  14   6       97.72       99.84     20.88 o
  -1  14   6      157.51      153.74     12.38 o
   0  14   6      240.49      213.40     10.34 o
   1  14   6      167.59      161.48      9.18 o
   2  14   6       83.67       86.11      9.08 o
   3  14   6      203.26      228.28     18.57 o
  -3  15   6        9.03       -4.66     19.56 o
  -2  15   6        9.81      -17.38     14.39 o
  -1  15   6      453.05      466.80     27.60 o
   0  15   6      164.79      175.67     11.81 o
   1  15   6      445.12      474.36     19.36 o
   2  15   6        7.89       18.66     11.05 o
   3  15   6       11.41        1.39     11.46 o
  -2  16   6       59.40       94.21     21.84 o
  -1  16   6       54.72       66.45     18.77 o
   0  16   6      187.62      192.59     12.76 o
   1  16   6       60.53       59.96     12.01 o
   2  16   6       72.28       93.23     15.85 o
   1   0   7      421.15      428.55     10.33 o
   2   0   7     2679.16     2734.85     69.87 o
   3   0   7      587.88      585.06     18.45 o
   4   0   7      641.29      633.77     26.82 o
   5   0   7        3.47       -1.79      6.70 o
   6   0   7       23.72       32.95     11.58 o
  -6   1   7      156.52      168.14     23.49 o
  -5   1   7      164.58      167.45     15.34 o
  -4   1   7      356.73      353.72     19.71 o
  -3   1   7      536.44      538.74     15.44 o
  -2   1   7     1349.24     1292.41     31.11 o
  -1   1   7     3110.79     3158.96     77.43 o
   0   1   7      291.72      280.47      6.66 o
   1   1   7     3306.67     3387.60     68.74 o
   2   1   7     1148.95     1129.83     27.36 o
   3   1   7      623.02      617.20     18.38 o
   4   1   7      300.98      277.45     13.44 o
   5   1   7      141.25      147.65     10.48 o
   6   1   7      136.45      129.46     15.89 o
  -6   2   7      109.71       96.88     19.76 o
  -5   2   7      166.95      161.41     20.13 o
  -4   2   7       74.50       92.13     11.06 o
  -3   2   7      246.97      247.66      9.04 o
  -2   2   7     1527.73     1581.63     41.30 o
  -1   2   7     1206.69     1193.17     31.02 o
   0   2   7     1725.61     1689.79     35.46 o
   1   2   7     1219.93     1190.19     28.57 o
   2   2   7     1385.83     1362.53     38.21 o
   3   2   7      258.77      255.61      9.96 o
   4   2   7       94.31       95.48      7.78 o
   5   2   7      175.24      161.17     10.82 o
   6   2   7      118.91      132.53     15.77 o
  -6   3   7        1.30       14.20     14.85 o
  -5   3   7      197.06      217.62     25.20 o
  -4   3   7      221.46      230.89     17.36 o
  -3   3   7     1514.08     1503.27     42.71 o
  -2   3   7     1101.82     1085.64     30.07 o
  -1   3   7      642.89      432.56     32.51 o
   0   3   7      293.52      337.92      8.50 o
   1   3   7      456.36      461.70     11.17 o
   2   3   7     1041.50     1008.25     28.12 o
   3   3   7     1522.52     1498.15     43.88 o
   4   3   7      231.78      237.20     12.00 o
   5   3   7      196.11      217.00     12.84 o
   6   3   7        0.59      -16.72     10.30 o
  -6   4   7      159.68      165.43     22.86 o
  -5   4   7      113.41      110.22     13.34 o
  -4   4   7      513.46      515.09     19.09 o
  -3   4   7        5.38        8.65      3.20 o
  -2   4   7     1076.51     1066.95     29.83 o
  -1   4   7     1344.41     1371.10     29.43 o
   0   4   7       32.70       44.43      2.31 o
   1   4   7     1208.47     1251.62     28.13 o
   2   4   7     1089.19     1060.23     26.71 o
   3   4   7        6.33        9.42      4.54 o
   4   4   7      491.60      487.64     23.29 o
   5   4   7       87.60       84.54      8.78 o
   6   4   7      138.56      129.29     16.20 o
  -5   5   7      167.43      201.23     16.99 o
  -4   5   7       46.95       53.05      6.40 o
  -3   5   7      535.44      516.44     16.83 o
  -2   5   7     1782.51     1773.35     48.23 o
  -1   5   7      494.22      507.23     12.47 o
   0   5   7      511.36      489.29     11.81 o
   1   5   7      384.73      387.35     10.22 o
   2   5   7     1720.18     1696.06     42.53 o
   3   5   7      601.37      548.93     19.63 o
   4   5   7       49.15       57.27     13.17 o
   5   5   7      182.51      174.69     11.78 o
   6   5   7      134.76      136.92     16.74 o
  -5   6   7        9.40       17.13     12.32 o
  -4   6   7      336.96      337.64     17.73 o
  -3   6   7      765.24      756.78     27.89 o
  -2   6   7     1221.01     1204.48     32.51 o
  -1   6   7      489.72      500.48     11.39 o
   0   6   7        0.38        3.70      2.03 o
   1   6   7      502.70      526.35     12.04 o
   2   6   7     1111.05     1084.69     26.54 o
   3   6   7      696.25      661.84     24.99 o
   4   6   7      273.92      300.14     14.41 o
   5   6   7        4.60       -3.80      6.44 o
   6   6   7       20.06       42.14     12.96 o
  -4   7   7      122.16      115.14     18.11 o
  -3   7   7     1695.19     1661.50     56.10 o
  -2   7   7      215.42      217.30     11.47 o
  -1   7   7      514.78      483.98     13.77 o
   0   7   7      675.88      671.50     17.10 o
   1   7   7      497.37      494.92     13.29 o
   2   7   7      140.95      139.45      6.18 o
   3   7   7     1978.04     1910.62     57.63 o
   4   7   7      178.92      165.01     10.76 o
   5   7   7       82.50       73.65     12.84 o
  -4   8   7      108.60      120.86     11.03 o
  -3   8   7      294.82      286.95     13.54 o
  -2   8   7      337.96      338.32     14.48 o
  -1   8   7     1139.90     1098.08     27.79 o
   0   8   7     1103.39     1088.66     25.14 o
   1   8   7     1020.92      991.48     26.02 o
   2   8   7      307.76      295.60      9.88 o
   3   8   7      329.18      315.63     12.60 o
   4   8   7      104.27      102.06      9.11 o
   5   8   7      133.36      136.53     12.50 o
  -5   9   7       49.22       69.30     18.35 o
  -4   9   7      155.60      176.88     13.55 o
  -3   9   7      876.08      870.87     28.20 o
  -2   9   7      579.24      576.67     23.12 o
  -1   9   7      524.81      541.72     16.79 o
   0   9   7      188.37      189.29      6.44 o
   1   9   7      525.64      514.44     14.40 o
   2   9   7      486.57      502.94     14.84 o
   3   9   7      731.97      734.53     25.13 o
   4   9   7      131.79      129.24     10.33 o
   5   9   7       46.26       37.13     17.32 o
  -5  10   7       87.83      105.94     22.88 o
  -4  10   7      292.42      317.65     26.85 o
  -3  10   7       55.85       58.17      7.34 o
  -2  10   7       72.38       81.96      9.05 o
  -1  10   7      560.09      579.00     19.19 o
   0  10   7       32.97       38.36      4.60 o
   1  10   7      635.19      639.25     16.66 o
   2  10   7       85.68       83.64      5.98 o
   3  10   7       57.18       57.86      6.62 o
   4  10   7      324.70      331.36     18.52 o
   5  10   7      101.90      112.30     15.55 o
  -4  11   7       24.30       27.40     12.56 o
  -3  11   7      112.74      116.02      9.44 o
  -2  11   7      303.67      306.22     21.96 o
  -1  11   7       66.48       63.40      7.52 o
   0  11   7      757.04      727.06     22.85 o
   1  11   7       17.75       19.16      4.18 o
   2  11   7      264.23      274.99     12.02 o
   3  11   7       92.90       99.56      8.11 o
   4  11   7       23.94       28.00      8.98 o
  -4  12   7      164.57      142.60     27.68 o
  -3  12   7      107.48      129.52     11.61 o
  -2  12   7      467.54      450.50     47.68 o
  -1  12   7       49.48       46.16      7.77 o
   0  12   7       29.17       28.62      4.86 o
   1  12   7       58.41       59.03      5.32 o
   2  12   7      465.56      453.82     16.57 o
   3  12   7      128.61      116.44      8.87 o
   4  12   7      158.73      161.07     13.64 o
  -4  13   7       10.54        7.95     20.04 o
  -3  13   7       86.31       86.51     23.25 o
  -2  13   7      288.61      290.73     23.29 o
  -1  13   7       35.30       35.18      7.54 o
   0  13   7      215.23      219.13     13.43 o
   1  13   7       12.35       18.69      4.79 o
   2  13   7      283.85      283.63     12.66 o
   3  13   7       72.57       77.95     10.44 o
   4  13   7       18.83       13.02      9.33 o
  -3  14   7        7.27       -5.94     18.60 o
  -2  14   7      134.68      157.12     25.27 o
  -1  14   7      138.77      162.32     22.36 o
   0  14   7      118.70      115.17      8.54 o
   1  14   7      119.96      118.26      8.32 o
   2  14   7      127.15      124.88     12.11 o
   3  14   7        5.31       12.45      8.87 o
  -2  15   7       26.84       46.57     19.41 o
  -1  15   7       34.81        6.34     14.93 o
   0  15   7       48.54       46.22      7.70 o
   1  15   7       61.51       58.53      7.60 o
   2  15   7       28.19       30.20     10.76 o
  -1  16   7      118.49      122.02     23.46 o
   0  16   7        1.17       22.63     18.07 o
   1  16   7      111.09      120.49     14.48 o
   0   0   8     4983.72     4995.04    171.56 o
   1   0   8     2434.41     2387.35     52.76 o
   2   0   8      329.22      309.06      9.27 o
   3   0   8        2.42        3.19      3.49 o
   4   0   8      293.73      275.07     14.83 o
   5   0   8      125.64      110.86     11.17 o
   6   0   8      132.66      154.91     17.25 o
  -6   1   8       45.88       31.66     17.28 o
  -5   1   8       97.21       95.68     12.79 o
  -4   1   8      269.61      251.22     19.08 o
  -3   1   8      604.44      560.30     19.60 o
  -2   1   8      805.02      814.25     22.06 o
  -1   1   8     1870.39     1931.86     43.89 o
   0   1   8      114.71      114.71      4.12 o
   1   1   8     1708.23     1751.26     41.13 o
   2   1   8      969.66      977.18     19.85 o
   3   1   8      596.28      571.11     18.11 o
   4   1   8      340.15      350.94     14.56 o
   5   1   8       87.63       87.52      8.78 o
   6   1   8       53.29       44.18     12.75 o
  -6   2   8        3.82       10.37     15.33 o
  -5   2   8      158.46      174.12     24.46 o
  -4   2   8      312.52      282.86     18.56 o
  -3   2   8      592.39      593.24     18.30 o
  -2   2   8     1126.51     1133.20     29.26 o
  -1   2   8      447.67      459.87     13.05 o
   0   2   8     3680.39     3814.11     89.18 o
   1   2   8      466.59      466.13     12.05 o
   2   2   8      926.53      921.37     25.08 o
   3   2   8      620.00      602.69     21.65 o
   4   2   8      275.09      273.13     20.84 o
   5   2   8      135.81      142.99     10.76 o
   6   2   8        7.96       12.49     25.49 o
  -6   3   8       41.61       46.23     17.03 o
  -5   3   8      135.25      142.52     15.56 o
  -4   3   8       89.94       89.17     11.64 o
  -3   3   8        1.73        3.92      3.18 o
  -2   3   8      122.46      130.17      7.75 o
  -1   3   8     2529.59     2449.09     62.72 o
   0   3   8     7033.12     7238.97    169.17 o
   1   3   8     2622.40     2536.94     59.07 o
   2   3   8      133.72      135.77      5.28 o
   3   3   8        2.01        0.32      4.23 o
   4   3   8       77.21       90.22      7.98 o
   5   3   8      145.78      158.75     11.12 o
   6   3   8       29.95       33.94     11.81 o
  -6   4   8        7.48        3.18     15.49 o
  -5   4   8      178.34      193.52     17.39 o
  -4   4   8      236.75      238.15     18.05 o
  -3   4   8     1103.68     1098.00     31.02 o
  -2   4   8      733.56      728.71     19.03 o
  -1   4   8      357.78      330.20      8.65 o
   0   4   8     3299.31     3412.07     75.10 o
   1   4   8      297.32      277.25      7.96 o
   2   4   8      707.75      681.22     18.24 o
   3   4   8     1002.30      989.99     35.22 o
   4   4   8      239.39      234.49     12.42 o
   5   4   8      161.24      165.05     11.55 o
   6   4   8       10.07        8.61     11.53 o
  -5   5   8       43.41       62.45     12.40 o
  -4   5   8      179.59      204.94     16.54 o
  -3   5   8      991.58      976.34     31.45 o
  -2   5   8      509.57      498.48     16.59 o
  -1   5   8      709.11      712.29     15.97 o
   0   5   8      359.86      324.02      8.00 o
   1   5   8      647.35      659.45     15.49 o
   2   5   8      544.76      529.37     14.12 o
   3   5   8     1277.06     1215.63     36.40 o
   4   5   8      184.74      182.88     11.13 o
   5   5   8       43.80       54.63      8.23 o
   6   5   8       36.47       54.71     13.88 o
  -5   6   8       67.76       55.69     17.30 o
  -4   6   8       27.44       24.20      6.21 o
  -3   6   8      253.52      234.16      9.79 o
  -2   6   8      575.09      562.98     21.70 o
  -1   6   8     1001.44      991.29     22.41 o
   0   6   8     2640.09     2646.32     66.86 o
   1   6   8      990.06      978.79     22.92 o
   2   6   8      530.80      506.11     15.58 o
   3   6   8      240.89      219.23     11.56 o
   4   6   8       46.78       45.67     10.10 o
   5   6   8       50.13       43.10      9.39 o
  -5   7   8       46.28       60.99     17.72 o
  -4   7   8      313.34      333.38     17.28 o
  -3   7   8       94.22      105.03      8.29 o
  -2   7   8      631.59      604.77     20.28 o
  -1   7   8      751.78      755.02     19.38 o
   0   7   8      170.55      175.72      6.66 o
   1   7   8      798.77      780.72     19.69 o
   2   7   8      537.74      526.91     15.27 o
   3   7   8       73.21       80.34      7.72 o
   4   7   8      281.48      271.34     14.41 o
   5   7   8       60.68       51.03      9.86 o
  -4   8   8      149.87      144.15     12.80 o
  -3   8   8      118.91      125.28      9.12 o
  -2   8   8      412.88      391.69     24.43 o
  -1   8   8       88.85       87.34      4.63 o
   0   8   8      300.55      292.48      8.93 o
   1   8   8      123.90      122.78      5.63 o
   2   8   8      497.90      480.64     13.18 o
   3   8   8      185.21      194.90     10.60 o
   4   8   8      163.60      161.52     11.02 o
   5   8   8       91.88       96.74     19.52 o
  -4   9   8       30.54       36.58      9.46 o
  -3   9   8       50.01       41.60      6.66 o
  -2   9   8       12.06       12.92      5.81 o
  -1   9   8      932.64      945.22     26.36 o
   0   9   8      944.76      973.16     24.40 o
   1   9   8      796.95      820.85     22.41 o
   2   9   8        2.50        2.09      3.91 o
   3   9   8       60.33       51.47      6.43 o
   4   9   8       26.88       18.96      7.40 o
   5   9   8       50.84       59.33     16.24 o
  -4  10   8       60.25       63.40     13.85 o
  -3  10   8      281.04      267.99     18.62 o
  -2  10   8       62.32       63.55      7.77 o
  -1  10   8      433.33      427.89     20.38 o
   0  10   8      172.15      185.67      8.75 o
   1  10   8      450.71      455.16     13.95 o
   2  10   8       19.99       15.13      4.60 o
   3  10   8      324.15      320.77     12.98 o
   4  10   8       51.26       57.91      9.90 o
  -4  11   8      235.08      234.57     32.05 o
  -3  11   8      126.10      133.02     10.99 o
  -2  11   8       26.35       27.87      7.28 o
  -1  11   8       50.42       36.10      9.56 o
   0  11   8       44.04       51.27      5.29 o
   1  11   8       49.40       51.30      4.99 o
   2  11   8       38.83       39.61      5.31 o
   3  11   8      138.33      128.61      9.02 o
   4  11   8      242.93      276.28     21.36 o
  -4  12   8       16.33        0.26     19.22 o
  -3  12   8        1.51       -4.21      6.80 o
  -2  12   8       48.07       52.66     11.98 o
  -1  12   8      220.19      207.23     17.80 o
   0  12   8      684.99      677.38     21.74 o
   1  12   8      218.02      224.65      9.26 o
   2  12   8       44.90       46.02      6.38 o
   3  12   8        1.65       -2.29      7.81 o
   4  12   8       13.20       25.24     13.31 o
  -3  13   8       50.31       31.07     20.05 o
  -2  13   8      179.04      183.65     26.58 o
  -1  13   8      262.56      254.38     20.21 o
   0  13   8      221.03      222.79     11.64 o
   1  13   8      270.16      264.84     11.69 o
   2  13   8      180.15      178.92      9.05 o
   3  13   8       50.23       38.74      9.23 o
  -3  14   8      110.84      101.00     24.46 o
  -2  14   8       73.48       61.03     19.73 o
  -1  14   8       61.95       61.43     18.12 o
   0  14   8        2.99       -1.04      6.22 o
   1  14   8       46.49       70.81      7.85 o
   2  14   8      104.19       88.41      8.71 o
   3  14   8      113.49      106.47     14.39 o
  -2  15   8        2.25        4.69     16.41 o
  -1  15   8       64.76       78.72     20.23 o
   0  15   8       43.62       43.80      8.94 o
   1  15   8       59.04      104.98     11.04 o
   2  15   8        2.99        7.55     12.07 o
   0  16   8        5.71       -2.47     14.50 o
   1   0   9       96.59       89.39      4.13 o
   2   0   9      471.16      453.49     12.14 o
   3   0   9      560.62      545.46     22.22 o
   4   0   9      726.53      643.79     27.42 o
   5   0   9       88.38       87.96     10.94 o
   6   0   9        5.13       18.57     11.67 o
  -6   1   9       73.52       78.01     14.14 o
  -5   1   9      206.68      222.04     18.24 o
  -4   1   9      221.47      211.39     29.90 o
  -3   1   9      153.75      163.28      9.50 o
  -2   1   9      854.56      870.20     21.75 o
   0   1   9     1747.44     1702.53     39.95 o
   1   1   9      238.60      213.96      6.65 o
   2   1   9      890.57      888.40     22.11 o
   3   1   9      158.83      148.98      7.78 o
   4   1   9      228.71      228.49     12.22 o
   5   1   9      185.58      178.21     12.20 o
   6   1   9       73.19       66.19     13.45 o
  -6   2   9       34.93       42.51     18.11 o
  -5   2   9      234.27      245.02     20.66 o
  -4   2   9       69.95       86.88     11.26 o
  -3   2   9      274.02      265.59     11.95 o
  -2   2   9      658.03      634.53     18.54 o
  -1   2   9     1558.78     1539.33     36.73 o
   0   2   9     1031.03     1038.73     23.58 o
   1   2   9     1567.03     1550.37     37.08 o
   2   2   9      747.68      716.29     18.99 o
   3   2   9      333.46      330.18     11.37 o
   4   2   9       55.51       56.14      7.32 o
   5   2   9      254.44      266.44     14.70 o
   6   2   9       43.92       42.92     13.08 o
  -6   3   9        7.99       27.39     16.85 o
  -5   3   9      120.78      106.88     14.51 o
  -4   3   9      419.25      395.18     23.92 o
  -3   3   9      624.78      579.37     20.50 o
  -2   3   9      705.39      679.21     18.48 o
  -1   3   9      352.12      346.74     11.38 o
   0   3   9       49.53       48.97      2.88 o
   1   3   9      446.30      427.43     10.69 o
   2   3   9      661.16      640.63     17.29 o
   3   3   9      594.16      571.68     18.51 o
   4   3   9      407.76      379.99     16.42 o
   5   3   9      135.70      146.92     10.71 o
   6   3   9        9.06        7.50     11.35 o
  -5   4   9      341.50      327.77     32.15 o
  -4   4   9       35.93       28.07      9.59 o
  -3   4   9      193.71      195.81      8.67 o
  -2   4   9      511.22      503.57     16.91 o
  -1   4   9      205.63      204.78      7.32 o
   0   4   9      834.52      824.51     20.48 o
   1   4   9      210.19      204.25      6.20 o
   2   4   9      553.64      558.73     15.76 o
   3   4   9      198.62      200.45     10.54 o
   4   4   9       41.89       39.20      6.89 o
   5   4   9      337.35      318.94     20.42 o
  -5   5   9       34.54       47.42     16.81 o
  -4   5   9       32.62       28.02      9.81 o
  -3   5   9      244.40      250.70     10.31 o
  -2   5   9      520.40      539.32     24.95 o
  -1   5   9     1300.70     1246.58     32.55 o
   0   5   9      235.37      217.52      6.87 o
   1   5   9     1504.12     1455.06     35.16 o
   2   5   9      702.89      681.11     18.34 o
   3   5   9      258.07      245.75     11.93 o
   4   5   9       34.31       32.20      6.87 o
   5   5   9       59.90       60.96      9.68 o
  -5   6   9       67.98       80.83     19.02 o
  -4   6   9      208.79      212.97     29.87 o
  -3   6   9     1236.31     1251.73     37.87 o
  -2   6   9      620.33      587.96     27.39 o
  -1   6   9      151.87      153.77      4.56 o
   0   6   9      110.23      112.80      4.79 o
   1   6   9      117.51      115.47      5.37 o
   2   6   9      536.41      531.40     16.33 o
   3   6   9     1049.77     1024.67     38.25 o
   4   6   9      195.52      206.94     12.23 o
   5   6   9       66.70       63.59     28.33 o
  -5   7   9      119.39      181.95     24.74 o
  -4   7   9       83.94       91.59     16.81 o
  -3   7   9       90.64       94.94      7.21 o
  -2   7   9      520.27      506.79     21.91 o
  -1   7   9      233.10      235.01      8.99 o
   0   7   9      622.44      578.32     15.02 o
   1   7   9      251.38      275.28      7.82 o
   2   7   9      522.40      529.54     15.89 o
   3   7   9      106.41       98.36      8.28 o
   4   7   9       87.27       91.12      8.98 o
   5   7   9      105.33      107.99     14.86 o
  -4   8   9      241.55      247.68     16.91 o
  -3   8   9      306.23      298.95     16.69 o
  -2   8   9      122.45      117.51      8.91 o
  -1   8   9      360.66      369.28     13.39 o
   0   8   9      366.59      389.09     11.20 o
   1   8   9      325.78      343.63     10.64 o
   2   8   9      176.78      187.69      7.71 o
   3   8   9      365.04      357.80     15.30 o
   4   8   9      250.80      230.68     13.53 o
   5   8   9       18.53       28.02     12.27 o
  -4   9   9      348.91      337.84     25.02 o
  -3   9   9      294.68      278.09     17.11 o
  -2   9   9       23.36       24.90      9.33 o
  -1   9   9      343.92      347.02     21.51 o
   0   9   9       50.16       48.88      4.02 o
   1   9   9      366.43      340.04     11.39 o
   2   9   9       54.31       54.58      4.99 o
   3   9   9      230.81      226.21     13.05 o
   4   9   9      336.37      334.16     28.09 o
   5   9   9        3.21       -7.04     11.45 o
  -4  10   9       22.53       33.14     10.39 o
  -3  10   9      159.66      154.21     16.63 o
  -2  10   9      227.25      237.23     18.04 o
  -1  10   9      176.45      184.98     18.88 o
   0  10   9      325.74      347.63     12.67 o
   1  10   9      237.97      241.90      9.09 o
   2  10   9      266.63      273.27     10.19 o
   3  10   9      145.20      119.76     10.24 o
   4  10   9       31.50       25.98     11.73 o
  -4  11   9        2.49       16.80     18.31 o
  -3  11   9       26.81       11.29      7.24 o
  -2  11   9      146.05      133.05     11.01 o
  -1  11   9      518.26      515.21     29.47 o
   0  11   9       12.64       25.72      4.86 o
   1  11   9      488.77      497.92     15.54 o
   2  11   9      131.35      128.83      7.54 o
   3  11   9       32.83       20.43      6.36 o
   4  11   9        0.44        2.89     11.29 o
  -3  12   9      119.63       99.49     13.47 o
  -2  12   9      153.27      159.38     17.17 o
  -1  12   9        7.41       19.76      9.70 o
   0  12   9       14.74       14.10      5.37 o
   1  12   9       23.35       21.34      5.35 o
   2  12   9      174.08      163.97      8.50 o
   3  12   9      126.78      126.02     11.93 o
  -3  13   9       27.21       33.42     20.34 o
  -2  13   9      139.39      142.69     24.06 o
  -1  13   9       94.75       97.35     13.44 o
   0  13   9       50.18       60.04      7.87 o
   1  13   9       97.12       98.08      8.15 o
   2  13   9      124.63      119.18      8.52 o
   3  13   9       25.88       27.49      9.30 o
  -2  14   9      114.04      150.07     24.39 o
  -1  14   9       32.94       44.04     17.27 o
   0  14   9      148.84      172.33     21.26 o
   1  14   9       44.01       62.89      7.63 o
   2  14   9       94.12       89.62     10.80 o
  -1  15   9       17.99       19.90     16.42 o
   0  15   9        6.70        0.56     13.50 o
   1  15   9       16.37       14.18     10.33 o
   0   0  10      707.88      676.66     25.21 o
   1   0  10     1380.25     1459.58     42.01 o
   2   0  10       38.06       31.05      3.81 o
   3   0  10       70.59       61.45      6.00 o
   4   0  10        6.89        8.23      6.90 o
   5   0  10        5.55       22.85     11.05 o
  -5   1  10       29.61       43.63     11.44 o
  -4   1  10      432.35      436.98     25.68 o
  -3   1  10      340.03      315.58     14.98 o
  -2   1  10      318.85      297.11     14.36 o
  -1   1  10      843.32      858.96     23.18 o
   0   1  10      660.35      643.57     16.04 o
   1   1  10      832.60      842.96     25.38 o
   2   1  10      289.36      284.40     11.84 o
   3   1  10      332.69      320.58     12.05 o
   4   1  10      419.54      423.44     17.80 o
   5   1  10       31.34       40.69      9.59 o
  -5   2  10       49.76       48.87     16.54 o
  -4   2  10      172.01      148.50     15.14 o
  -3   2  10      304.08      325.44     15.22 o
  -2   2  10      352.57      352.38     14.44 o
  -1   2  10      490.13      463.16     11.08 o
   0   2  10      426.76      404.16     10.13 o
   1   2  10      354.41      342.74     10.77 o
   2   2  10      407.59      413.02     13.25 o
   3   2  10      275.19      309.55     11.96 o
   4   2  10      191.43      187.06     11.30 o
   5   2  10       41.91       29.91     11.08 o
  -5   3  10       29.55       40.26     15.21 o
  -4   3  10       79.18       72.79     11.73 o
  -3   3  10       37.02       41.16      6.12 o
  -2   3  10       63.44       75.06      4.27 o
  -1   3  10      391.70      383.63     12.55 o
   0   3  10      609.40      626.09     15.84 o
   1   3  10      486.59      486.97     12.93 o
   2   3  10       46.68       43.84      4.69 o
   3   3  10       45.36       45.31      5.15 o
   4   3  10      100.99       99.56      8.67 o
   5   3  10       18.35       17.92     10.69 o
  -5   4  10       75.45       81.27     18.18 o
  -4   4  10       18.30       30.08      9.76 o
  -3   4  10      211.71      225.45     10.90 o
  -2   4  10     1175.04     1146.64     33.15 o
  -1   4  10      314.57      307.42      9.61 o
   0   4  10      299.16      321.94      9.91 o
   1   4  10      357.87      360.66     10.53 o
   2   4  10     1129.73     1114.00     33.14 o
   3   4  10      199.42      209.89      9.66 o
   4   4  10        7.43        1.70      6.18 o
   5   4  10       80.56       59.36     12.52 o
  -5   5  10       28.64       49.52     17.74 o
  -4   5  10      166.06      174.40     32.16 o
  -3   5  10      517.37      530.15     19.20 o
  -2   5  10      369.31      371.08     15.84 o
  -1   5  10      578.77      580.34     16.02 o
   0   5  10       62.15       70.81      3.86 o
   1   5  10      544.77      526.90     15.79 o
   2   5  10      462.76      452.77     13.28 o
   3   5  10      460.50      471.68     16.81 o
   4   5  10      222.56      212.53     12.20 o
   5   5  10       29.68       28.92     12.37 o
  -5   6  10       24.55       27.61     16.67 o
  -4   6  10       30.62       23.13     11.01 o
  -3   6  10      126.84      119.23      8.14 o
  -2   6  10        8.12       11.12      4.43 o
  -1   6  10      541.45      549.83     21.71 o
   0   6  10      602.37      584.56     16.57 o
   1   6  10      488.45      479.22     16.15 o
   2   6  10       15.33       14.46      3.83 o
   3   6  10      117.70      102.45      7.08 o
   4   6  10       25.04       35.11      7.64 o
   5   6  10       25.03       -6.64     37.03 o
  -5   7  10       13.28        6.89     16.29 o
  -4   7  10       42.70       52.36     12.06 o
  -3   7  10      183.08      173.23      8.74 o
  -2   7  10      635.28      625.79     22.71 o
  -1   7  10      416.49      403.57     15.24 o
   0   7  10      219.16      239.32      7.36 o
   1   7  10      368.45      368.84     13.11 o
   2   7  10      618.47      626.64     18.55 o
   3   7  10      118.39      110.93      7.81 o
   4   7  10       46.21       57.72      8.15 o
   5   7  10        9.21       17.34     12.45 o
  -5   8  10      121.23      139.30     24.57 o
  -4   8  10      122.00      165.62     24.25 o
  -3   8  10      246.92      254.96     12.21 o
  -2   8  10      973.52      916.22     33.22 o
  -1   8  10       16.99       19.39      5.71 o
   0   8  10      295.90      288.29      9.06 o
   1   8  10       35.77       36.55      4.21 o
   2   8  10     1063.48     1009.31     27.29 o
   3   8  10      295.95      282.79     11.80 o
   4   8  10      146.53      122.45     14.57 o
   5   8  10      129.26      122.26     16.46 o
  -4   9  10        6.89        4.39     16.80 o
  -3   9  10       32.47       28.53      5.62 o
  -2   9  10      230.25      231.02     14.17 o
  -1   9  10      497.30      525.71     28.91 o
   0   9  10      556.75      570.55     18.41 o
   1   9  10      499.81      513.96     15.61 o
   2   9  10      189.93      188.72      9.64 o
   3   9  10       26.70       30.34      5.98 o
   4   9  10        1.26       -6.58     11.86 o
  -4  10  10       16.67       10.88     17.45 o
  -3  10  10       80.59       73.97      9.27 o
  -2  10  10      219.25      221.56     11.97 o
  -1  10  10      258.55      300.36     25.04 o
   0  10  10       76.82       86.91      8.00 o
   1  10  10      275.24      278.61     13.88 o
   2  10  10      201.95      187.47      8.97 o
   3  10  10       55.07       69.05      7.16 o
   4  10  10        7.85        3.11     10.91 o
  -3  11  10      193.63      171.61     20.44 o
  -2  11  10       76.99       88.52      9.66 o
  -1  11  10      274.10      276.42     31.44 o
   0  11  10        2.39        4.55      5.75 o
   1  11  10      306.15      284.84     10.55 o
   2  11  10       70.77       80.50      6.53 o
   3  11  10      206.36      211.57     15.15 o
   4  11  10      103.39      114.47     34.34 o
  -3  12  10       11.10        2.93     11.57 o
  -2  12  10      115.08      112.53     15.53 o
  -1  12  10      128.36      127.01     18.48 o
   0  12  10      666.07      666.00     28.12 o
   1  12  10      126.02      124.80      7.92 o
   2  12  10      122.07      123.64      8.37 o
   3  12  10        9.62       14.62      7.65 o
  -3  13  10       65.27       64.32     21.13 o
  -2  13  10       59.35       41.67     18.28 o
  -1  13  10       69.80       77.99     17.93 o
   0  13  10       21.01       20.01      7.78 o
   1  13  10       43.27       44.29      7.69 o
   2  13  10       71.92       80.62     13.74 o
   3  13  10       57.19       51.24     10.31 o
  -2  14  10       65.02       67.43     20.55 o
  -1  14  10       28.75       36.64     16.94 o
   0  14  10        3.13       10.96      7.87 o
   1  14  10       43.58       34.74      9.17 o
   2  14  10       61.61       70.33     14.85 o
  -1  15  10      109.61      111.73     21.92 o
   0  15  10      225.72      217.21     27.06 o
   1  15  10      114.29      133.43     22.51 o
   1   0  11        3.81        6.53      2.84 o
   2   0  11       37.94       46.16      5.23 o
   3   0  11      468.82      468.83     17.83 o
   4   0  11      143.82      126.40     11.58 o
   5   0  11       29.12       55.99     12.35 o
  -5   1  11       64.00       62.59     12.67 o
  -4   1  11      136.41      138.68     13.88 o
  -3   1  11       71.51       76.99      7.54 o
  -2   1  11      111.73      115.41      6.76 o
  -1   1  11     1695.66     1734.67     38.01 o
   0   1  11       15.18       16.81      2.66 o
   1   1  11     1599.86     1667.11     48.81 o
   2   1  11      118.46      121.68      8.60 o
   3   1  11       60.74       68.66      6.49 o
   4   1  11      127.52      116.98     11.47 o
   5   1  11       48.30       39.41     11.63 o
  -5   2  11       21.51       21.08     14.84 o
  -4   2  11        7.43        6.50      9.30 o
  -3   2  11      193.41      172.90     12.90 o
  -2   2  11      440.59      405.21     17.80 o
  -1   2  11      158.94      162.59      6.37 o
   0   2  11      620.06      638.02     16.12 o
   1   2  11      219.03      216.11     11.72 o
   2   2  11      450.33      428.55     14.34 o
   3   2  11      222.39      210.33      9.40 o
   4   2  11       16.32       13.71      6.55 o
   5   2  11       27.11       28.20     11.15 o
  -5   3  11       85.47       73.66     19.02 o
  -4   3  11      341.86      338.13     22.40 o
  -3   3  11      263.30      259.73     14.69 o
  -2   3  11      351.58      329.01     10.87 o
  -1   3  11        7.90        8.09      2.87 o
   0   3  11      163.12      167.82      5.95 o
   1   3  11        3.92        3.66      3.16 o
   2   3  11      264.77      264.53     11.06 o
   3   3  11      288.46      297.23     11.61 o
   4   3  11      300.89      312.37     15.34 o
   5   3  11       98.46      121.58     22.94 o
  -5   4  11       25.19        7.52     14.51 o
  -4   4  11      166.71      158.29     18.92 o
  -3   4  11       62.45       71.06      8.01 o
  -2   4  11      587.77      577.36     19.96 o
  -1   4  11      217.23      222.66      7.91 o
   0   4  11      509.26      506.43     13.47 o
   1   4  11      198.35      196.33      8.58 o
   2   4  11      525.44      512.38     17.59 o
   3   4  11       95.51       93.90      6.70 o
   4   4  11      131.82      112.55      9.75 o
   5   4  11       23.76       23.01     13.71 o
  -5   5  11       21.14       12.00     17.30 o
  -4   5  11       45.87       48.85     11.86 o
  -3   5  11        3.93        9.69      5.99 o
  -2   5  11      538.25      522.91     23.11 o
  -1   5  11      995.74     1017.19     28.78 o
   0   5  11      459.70      494.67     14.32 o
   1   5  11      929.20      935.07     28.82 o
   2   5  11      591.19      601.49     20.71 o
   3   5  11        2.08        2.61      4.64 o
   4   5  11       66.55       83.95      8.77 o
   5   5  11       20.16       37.77     23.14 o
  -5   6  11       38.44       46.28     18.96 o
  -4   6  11      252.27      246.01     20.09 o
  -3   6  11      493.19      497.07     19.49 o
  -2   6  11      195.38      191.33     12.59 o
  -1   6  11       15.80       17.46      4.82 o
   0   6  11       12.08        8.42      2.98 o
   1   6  11       47.42       46.18      4.69 o
   2   6  11      137.12      127.68      7.86 o
   3   6  11      492.70      491.56     19.74 o
   4   6  11      224.27      197.70     12.82 o
   5   6  11       35.72       47.46     18.35 o
  -5   7  11       45.46       55.88     20.12 o
  -4   7  11      131.72      150.81     24.40 o
  -3   7  11       98.81       99.91      9.77 o
  -2   7  11        6.11        5.40      4.79 o
  -1   7  11      304.46      304.91     14.15 o
   0   7  11      205.20      209.93      7.96 o
   1   7  11      257.78      251.16     10.46 o
   2   7  11       13.30       14.66      4.24 o
   3   7  11      113.27      106.91      7.62 o
   4   7  11      172.75      169.29     16.50 o
   5   7  11       39.76       19.75     12.03 o
  -4   8  11       58.30       84.93     21.08 o
  -3   8  11       33.73       31.41      6.81 o
  -2   8  11       41.35       40.41      5.91 o
  -1   8  11       71.84       79.35      6.97 o
   0   8  11      963.45      970.05     26.46 o
   1   8  11       83.43       91.17      6.18 o
   2   8  11       27.64       27.05      5.23 o
   3   8  11       28.08       30.58      5.99 o
   4   8  11       67.67       44.65     11.99 o
  -4   9  11      245.47      237.68     30.48 o
  -3   9  11      141.27      118.62      9.87 o
  -2   9  11       43.93       55.64      6.66 o
  -1   9  11        0.25        1.60      6.33 o
   0   9  11       15.27       20.48      5.70 o
   1   9  11        3.00        4.31      4.25 o
   2   9  11       41.93       54.90      7.24 o
   3   9  11      131.23      145.28      8.88 o
   4   9  11      218.94      221.09     14.59 o
  -4  10  11       75.56       86.91     23.23 o
  -3  10  11       53.61       65.04      8.48 o
  -2  10  11       49.82       58.56      7.67 o
  -1  10  11      342.60      360.58     21.87 o
   0  10  11      185.51      199.54     14.78 o
   1  10  11      324.77      300.85     11.19 o
   2  10  11       43.06       46.37      6.11 o
   3  10  11       55.32       67.23      7.99 o
   4  10  11       82.49       86.56     10.65 o
  -3  11  11       47.08       44.10      9.39 o
  -2  11  11       78.83       86.78      8.66 o
  -1  11  11       93.32      101.78     13.17 o
   0  11  11      172.44      212.63     12.97 o
   1  11  11       81.97       80.12      7.51 o
   2  11  11       63.15       59.73      7.55 o
   3  11  11       42.62       36.29      8.39 o
  -3  12  11       98.20       80.59     19.43 o
  -2  12  11       62.62       70.99     13.89 o
  -1  12  11        2.93        7.89     14.78 o
   0  12  11      196.40      218.49     13.31 o
   1  12  11       12.63        8.83      7.68 o
   2  12  11       67.00       70.78      7.22 o
   3  12  11       98.81      108.40     29.06 o
  -2  13  11       87.71       99.87     15.36 o
  -1  13  11       33.16       45.87     16.76 o
   0  13  11       54.30       71.05      9.66 o
   1  13  11       29.99       43.16      9.51 o
   2  13  11       68.65       79.03     10.56 o
  -1  14  11       42.49       70.60     17.83 o
   0  14  11       84.08       61.73     17.89 o
   1  14  11       44.24       48.20     16.96 o
   0   0  12     1086.33     1111.43     35.55 o
   1   0  12      266.72      271.19     10.22 o
   2   0  12      271.25      251.58     11.44 o
   3   0  12       21.86       22.31      5.47 o
   4   0  12        3.89        0.69      7.63 o
   5   0  12      170.34      170.90     17.85 o
  -5   1  12       19.27        9.73     11.32 o
  -4   1  12       36.98       35.15     10.04 o
  -3   1  12      346.83      327.06     14.24 o
  -2   1  12      252.38      262.26     12.15 o
  -1   1  12      746.82      758.04     20.55 o
   0   1  12      499.84      515.26     13.43 o
   1   1  12      728.40      738.25     22.62 o
   2   1  12      288.99      298.97     12.29 o
   3   1  12      378.61      346.12     14.40 o
   4   1  12       59.15       49.39      9.03 o
   5   1  12       11.60       10.44     12.03 o
  -5   2  12       18.87       21.00     12.27 o
  -4   2  12      109.49      115.96     14.26 o
  -3   2  12       30.41       28.23      8.19 o
  -2   2  12      462.14      465.85     15.83 o
  -1   2  12      514.31      531.50     15.81 o
   0   2  12        4.08        5.13      2.17 o
   1   2  12      584.98      579.97     25.02 o
   2   2  12      403.76      375.08     16.03 o
   3   2  12       22.67       25.69      5.01 o
   4   2  12      119.30      124.16      9.88 o
   5   2  12       21.88       21.13     17.62 o
  -5   3  12       29.45       34.03     17.90 o
  -4   3  12       49.52       53.78     16.80 o
  -3   3  12        9.31        8.13      6.09 o
  -2   3  12      272.73      256.80     14.93 o
  -1   3  12       91.36      102.49      6.66 o
   0   3  12      969.85      984.90     26.21 o
   1   3  12      147.75      146.97      7.65 o
   2   3  12      267.29      250.75     10.25 o
   3   3  12        8.70        9.66      4.66 o
   4   3  12       59.04       62.52      8.27 o
   5   3  12       41.74       43.86     12.13 o
  -5   4  12       22.26       17.82     18.07 o
  -4   4  12       85.57       87.90     13.33 o
  -3   4  12      258.39      234.52     13.33 o
  -2   4  12      686.14      660.32     34.27 o
  -1   4  12      323.80      295.90     10.44 o
   0   4  12      345.02      359.68     10.51 o
   1   4  12      374.39      358.86     11.84 o
   2   4  12      679.42      672.65     21.22 o
   3   4  12      240.22      199.42     11.92 o
   4   4  12       56.46       63.60      8.52 o
   5   4  12       18.93       33.09     12.14 o
  -5   5  12       30.62       48.14     19.34 o
  -4   5  12       30.34       32.49     15.70 o
  -3   5  12      170.28      177.08     12.48 o
  -2   5  12       57.42       67.80      6.92 o
  -1   5  12      227.12      235.68      8.73 o
   0   5  12      129.79      126.53      5.45 o
   1   5  12      221.37      224.50      9.45 o
   2   5  12       68.50       75.81      6.02 o
   3   5  12      182.22      186.85      9.60 o
   4   5  12       17.82       19.55     10.13 o
   5   5  12       30.01       36.95     12.00 o
  -4   6  12       10.93        3.24     15.86 o
  -3   6  12       19.94       18.67      7.00 o
  -2   6  12       91.04       92.74     13.48 o
  -1   6  12      591.03      585.57     33.12 o
   0   6  12       26.76       31.51      3.89 o
   1   6  12      605.20      584.46     18.57 o
   2   6  12       86.30       90.08      6.54 o
   3   6  12       22.32       19.34      5.49 o
   4   6  12        8.72        0.87     10.51 o
  -4   7  12        0.01        4.60     14.96 o
  -3   7  12      101.54      123.01     11.02 o
  -2   7  12      293.20      295.48     14.05 o
  -1   7  12      200.20      186.61     17.80 o
   0   7  12       54.14       66.45      6.01 o
   1   7  12      209.58      204.02      9.30 o
   2   7  12      324.65      305.33     12.13 o
   3   7  12      125.44      124.42      8.31 o
   4   7  12        3.46       -4.79      7.10 o
  -4   8  12       26.08       48.30     19.78 o
  -3   8  12       49.67       45.40      8.75 o
  -2   8  12      218.00      211.39     17.44 o
  -1   8  12       52.13       45.73      7.21 o
   0   8  12        5.13        1.14      5.13 o
   1   8  12       41.35       45.36      5.22 o
   2   8  12      186.28      179.04      9.47 o
   3   8  12       44.89       62.01      6.81 o
   4   8  12       23.14       13.92      7.90 o
  -4   9  12       16.37       17.08      9.78 o
  -3   9  12       28.85       27.61      7.42 o
  -2   9  12       11.40        5.34      4.34 o
  -1   9  12      140.67      168.47     14.96 o
   0   9  12      378.96      378.40     17.63 o
   1   9  12      123.99      135.77      7.99 o
   2   9  12       12.75       11.06      5.23 o
   3   9  12       20.68       13.88      6.63 o
   4   9  12        9.41       17.74      8.17 o
  -3  10  12       33.78       33.76      9.13 o
  -2  10  12       82.49       81.63      7.87 o
  -1  10  12      198.49      209.13     28.45 o
   0  10  12       18.84       16.37      6.16 o
   1  10  12      255.90      256.08     10.89 o
   2  10  12       72.16       87.73      8.20 o
   3  10  12       47.28       54.53      8.85 o
  -3  11  12       29.56       -6.22     17.37 o
  -2  11  12        6.90        8.38      6.14 o
  -1  11  12       75.02       86.83     13.11 o
   0  11  12       19.32       24.73      7.77 o
   1  11  12      112.04       93.23     10.58 o
   2  11  12       10.32       16.20      6.42 o
   3  11  12       55.62       35.03     11.82 o
  -2  12  12        8.30       18.78     11.98 o
  -1  12  12      150.96      190.15     24.09 o
   0  12  12       48.09       60.30      9.41 o
   1  12  12      116.68      116.59     14.64 o
   2  12  12        8.68        3.50      8.37 o
  -2  13  12       96.96       96.00     16.03 o
  -1  13  12       54.18       61.63     18.11 o
   0  13  12       96.87       75.06     17.43 o
   1  13  12       39.04       41.43     15.71 o
   2  13  12      108.70       86.67     18.50 o
   0  14  12        6.33       13.06     15.70 o
   1   0  13       49.28       57.47      4.54 o
   2   0  13        1.35        3.27      4.73 o
   3   0  13      285.18      296.62     13.56 o
   4   0  13      184.43      165.63     16.65 o
   5   0  13      191.49      182.58     18.52 o
  -5   1  13       80.29       53.89     14.14 o
  -4   1  13      115.45      124.78     17.30 o
  -3   1  13       32.12       35.21      6.30 o
  -2   1  13      102.77       89.92      7.38 o
  -1   1  13      224.31      226.60      8.13 o
   0   1  13      374.72      398.34     11.32 o
   1   1  13      181.94      179.42      9.78 o
   2   1  13      107.55      103.04      7.54 o
   3   1  13       32.29       42.39      6.94 o
   4   1  13      131.42       99.21     13.60 o
   5   1  13       77.52       60.32     16.96 o
  -5   2  13        8.63       -3.39     11.71 o
  -4   2  13        7.49        7.74     10.36 o
  -3   2  13      114.60      115.11      9.64 o
  -2   2  13      171.75      190.16      8.87 o
  -1   2  13      380.06      409.89     12.61 o
   0   2  13      645.11      659.34     17.04 o
   1   2  13      402.27      394.37     15.37 o
   2   2  13      207.87      209.06     11.57 o
   3   2  13      115.33      103.42      8.16 o
   4   2  13        5.90        2.06      9.87 o
   5   2  13        4.96      -11.68     10.78 o
  -5   3  13       26.95       39.02     18.56 o
  -4   3  13      160.00      138.23     22.76 o
  -3   3  13      119.38      116.62      9.98 o
  -2   3  13      304.44      288.94     14.31 o
  -1   3  13      130.79      136.53      6.46 o
   0   3  13        2.16       -0.04      3.17 o
   1   3  13      105.35      101.32      8.65 o
   2   3  13      255.17      236.84     11.81 o
   3   3  13      123.11      116.63      7.79 o
   4   3  13      148.14      183.13     16.74 o
   5   3  13       26.69       20.41     12.51 o
  -4   4  13       34.60       57.95     17.95 o
  -3   4  13      153.36      151.64     14.13 o
  -2   4  13       79.00       77.83      8.37 o
  -1   4  13      112.82      107.19      7.93 o
   0   4  13      195.02      197.18      7.70 o
   1   4  13       71.03       65.86      5.65 o
   2   4  13       89.79       95.58      6.77 o
   3   4  13      194.80      172.26      9.22 o
   4   4  13       22.70       20.04     10.64 o
  -4   5  13       27.48       19.76     16.19 o
  -3   5  13       29.59       34.65      7.63 o
  -2   5  13       24.42       21.34      5.96 o
  -1   5  13      104.37      103.00     10.55 o
   0   5  13      185.90      198.45      7.77 o
   1   5  13      138.78      143.44      9.48 o
   2   5  13       36.52       33.80      5.23 o
   3   5  13       31.18       33.14      5.89 o
   4   5  13       31.14       25.64      8.07 o
  -4   6  13      126.57      144.02     25.30 o
  -3   6  13      263.64      279.04     15.79 o
  -2   6  13       32.57       32.14      7.51 o
  -1   6  13      164.89      171.61     10.69 o
   0   6  13       27.80       25.84      5.69 o
   1   6  13      146.78      137.56      7.81 o
   2   6  13       57.58       51.01      5.70 o
   3   6  13      229.08      251.19     14.14 o
   4   6  13      147.44      144.09     12.00 o
  -4   7  13       87.74       78.64     11.98 o
  -3   7  13       16.83       14.69      7.93 o
  -2   7  13      126.37      139.65      9.76 o
  -1   7  13       62.46       75.07      7.90 o
   0   7  13      195.05      202.39     10.05 o
   1   7  13       65.27       68.67      6.07 o
   2   7  13      126.37      122.79      7.98 o
   3   7  13       24.44       19.55      6.44 o
   4   7  13       94.20       92.69     10.11 o
  -4   8  13       23.93       13.11     19.56 o
  -3   8  13       19.54       16.42     10.54 o
  -2   8  13      228.65      247.47     13.09 o
  -1   8  13      114.91       90.17     13.29 o
   0   8  13      218.04      239.16     13.31 o
   1   8  13       88.86       84.32      6.57 o
   2   8  13      224.00      230.56     10.97 o
   3   8  13       21.77       18.54      6.87 o
   4   8  13       14.54       17.70      8.35 o
  -3   9  13       17.86       21.71     10.20 o
  -2   9  13       49.30       51.91      7.83 o
  -1   9  13       22.32       38.10      9.79 o
   0   9  13       10.65       10.36      5.93 o
   1   9  13       13.21       13.20      5.69 o
   2   9  13       51.18       56.50     10.02 o
   3   9  13       19.16       25.99      8.06 o
  -3  10  13       73.08       72.15     21.66 o
  -2  10  13        9.59       14.43      7.06 o
  -1  10  13       95.10       93.18     13.08 o
   0  10  13       47.62       59.48      7.83 o
   1  10  13      102.43      103.52     20.97 o
   2  10  13       11.66       11.00      6.25 o
   3  10  13       77.03       88.53     13.87 o
  -2  11  13        6.00       17.93     11.14 o
  -1  11  13       77.84       97.24     19.35 o
   0  11  13       18.31       33.38      8.37 o
   1  11  13       73.49       79.99     10.72 o
   2  11  13        2.82        7.28      8.19 o
  -2  12  13        1.99       14.43     16.10 o
  -1  12  13        9.00       23.41     16.02 o
   0  12  13        6.29        9.91     13.22 o
   1  12  13       14.18       18.78      8.53 o
   2  12  13        1.01       -0.02     14.57 o
  -1  13  13      111.68      141.77     22.22 o
   0  13  13       12.38       12.65     14.99 o
   1  13  13      112.60      133.81     21.87 o
   0   0  14      124.82      123.63      8.81 o
   1   0  14       14.45       16.57      4.41 o
   2   0  14        8.58       -4.26      4.91 o
   3   0  14       13.21       21.30      6.29 o
   4   0  14        0.19        0.91      7.09 o
  -4   1  14       28.37       26.27     11.12 o
  -3   1  14       75.25       92.70      8.47 o
  -2   1  14       59.73       55.48      5.81 o
  -1   1  14      115.32      117.69      6.72 o
   0   1  14      853.62      915.98     26.91 o
   1   1  14       95.93       86.09      7.05 o
   2   1  14       78.23       74.11      6.94 o
   3   1  14       70.22       79.58      7.87 o
   4   1  14       25.19       27.40      7.91 o
  -4   2  14      126.81      123.33     15.80 o
  -3   2  14       37.01       38.89      7.01 o
  -2   2  14      102.67      104.77     14.68 o
  -1   2  14      383.81      386.26     14.76 o
   0   2  14       81.82       89.93      5.44 o
   1   2  14      356.76      347.16     14.51 o
   2   2  14       89.10       89.63      7.52 o
   3   2  14       24.69       27.65      6.44 o
   4   2  14      132.50      140.84     12.42 o
  -4   3  14       10.11       12.75      7.64 o
  -3   3  14       63.57       57.09      8.42 o
  -2   3  14       50.18       45.33      8.06 o
  -1   3  14       79.97       77.39      6.21 o
   0   3  14      255.79      282.53      9.85 o
   1   3  14      104.86       94.29      7.05 o
   2   3  14       35.94       38.24      6.01 o
   3   3  14       62.72       70.04      7.45 o
   4   3  14       10.42       -0.17      7.40 o
  -4   4  14       11.73       10.38      8.68 o
  -3   4  14       11.98        6.34      7.86 o
  -2   4  14      171.65      188.90     12.77 o
  -1   4  14      162.10      169.60     11.96 o
   0   4  14        9.10        9.38      4.01 o
   1   4  14      177.65      158.44     13.54 o
   2   4  14      202.63      198.79      9.78 o
   3   4  14       18.34       18.84      5.86 o
   4   4  14       24.84       16.54      7.75 o
  -4   5  14       13.24       21.83      9.52 o
  -3   5  14      145.68      152.74     11.98 o
  -2   5  14       42.69       41.12      7.55 o
  -1   5  14       81.37       76.59     12.67 o
   0   5  14       36.68       35.31      6.59 o
   1   5  14       63.28       53.75      5.68 o
   2   5  14       26.97       26.05      5.46 o
   3   5  14      135.00      148.01     10.03 o
   4   5  14       15.36       23.42      8.05 o
  -4   6  14        1.99       -3.40      9.25 o
  -3   6  14       15.49       16.29      8.12 o
  -2   6  14       52.20       52.65      8.19 o
  -1   6  14      431.42      454.22     19.58 o
   0   6  14       38.19       43.70      5.67 o
   1   6  14      388.35      401.55     14.71 o
   2   6  14       67.15       62.35      7.59 o
   3   6  14       14.31       14.57      6.48 o
   4   6  14        2.74       -2.84     10.53 o
  -4   7  14        9.24        8.93     10.46 o
  -3   7  14       57.82       53.26     12.36 o
  -2   7  14       23.71       22.21      6.85 o
  -1   7  14       33.40       28.66      6.17 o
   0   7  14       68.71       77.31      7.58 o
   1   7  14       24.79       30.42      5.29 o
   2   7  14       31.65       33.53      5.84 o
   3   7  14       51.36       61.74      8.81 o
   4   7  14       14.24        3.85     10.89 o
  -3   8  14       31.82       23.33     10.75 o
  -2   8  14      144.44      140.21     10.67 o
  -1   8  14        6.10        8.07      7.56 o
   0   8  14       31.53       32.88      6.50 o
   1   8  14       11.91       10.12      5.55 o
   2   8  14      174.16      162.07     13.53 o
   3   8  14       23.70       28.54      7.96 o
  -3   9  14       44.50       76.95     22.08 o
  -2   9  14       46.22       50.01     11.11 o
  -1   9  14       15.60       22.92     13.99 o
   0   9  14      381.97      408.72     19.05 o
   1   9  14       18.45       18.60      6.02 o
   2   9  14       39.49       43.55      6.98 o
   3   9  14       45.38       48.61     12.77 o
  -2  10  14       44.94       41.80     12.47 o
  -1  10  14       91.86      102.02     13.54 o
   0  10  14        0.08       13.84      7.52 o
   1  10  14       97.59      104.63     13.70 o
   2  10  14       39.73       42.97      9.15 o
  -2  11  14        1.02       -4.44     16.60 o
  -1  11  14       50.82       91.61     19.03 o
   0  11  14       54.73       51.87     16.54 o
   1  11  14       48.14       54.45      9.95 o
   2  11  14        0.17        1.16     10.70 o
  -1  12  14      100.68      144.63     23.70 o
   0  12  14       85.86       58.10     17.25 o
   1  12  14      107.32      170.63     22.64 o
   1   0  15      152.07      135.62      8.90 o
   2   0  15        7.72        6.40      5.35 o
   3   0  15       71.56       67.75      7.81 o
   4   0  15       17.27       18.31      8.23 o
  -4   1  15        8.76       14.43      8.02 o
  -3   1  15       22.02       14.34      6.63 o
  -2   1  15       37.48       29.60      7.22 o
  -1   1  15      232.25      236.69     11.57 o
   0   1  15       10.78       20.22      3.94 o
   1   1  15      226.30      240.33     11.53 o
   2   1  15       45.79       43.38      6.42 o
   3   1  15       25.86       25.59      6.76 o
   4   1  15        6.14        3.73      7.41 o
  -4   2  15        0.49       -3.42      9.18 o
  -3   2  15       53.05       55.61      7.63 o
  -2   2  15      107.69      106.90     10.91 o
  -1   2  15        2.94        9.14      5.23 o
   0   2  15       10.97        5.97      4.27 o
   1   2  15        6.71       10.15      5.21 o
   2   2  15      101.38      112.41      8.51 o
   3   2  15       54.05       40.93     10.17 o
   4   2  15        1.11        0.97      7.38 o
  -4   3  15       43.43       47.42      8.80 o
  -3   3  15       15.67       23.77      6.88 o
  -2   3  15      183.21      195.12     11.12 o
  -1   3  15        4.93        8.21      5.29 o
   0   3  15       32.50       34.37      4.91 o
   1   3  15        3.13        6.82      5.01 o
   2   3  15      188.16      191.84     10.90 o
   3   3  15       22.26       19.70      7.45 o
   4   3  15       33.15       39.34      8.86 o
  -4   4  15       37.45       38.75     10.45 o
  -3   4  15       75.34       89.45     10.58 o
  -2   4  15       86.13       86.07     12.00 o
  -1   4  15       24.96       14.66      4.91 o
   0   4  15      112.01      119.32      7.72 o
   1   4  15       36.99       26.35      5.44 o
   2   4  15       83.75       76.64      7.74 o
   3   4  15       77.76       73.84      9.08 o
   4   4  15       38.59       38.91      9.14 o
  -4   5  15       31.91       42.29     10.99 o
  -3   5  15       71.00       76.75     11.30 o
  -2   5  15       38.31       46.58      8.23 o
  -1   5  15      212.23      241.93     14.07 o
   0   5  15        0.87       -1.38      5.35 o
   1   5  15      217.64      239.48     11.96 o
   2   5  15       34.10       33.42      5.84 o
   3   5  15       62.10       56.22      8.60 o
   4   5  15       32.50       23.75     13.36 o
  -3   6  15       95.85       98.64     12.70 o
  -2   6  15       41.91       48.18      9.04 o
  -1   6  15       23.13       24.78      7.15 o
   0   6  15        5.91        4.12      5.66 o
   1   6  15       33.51       35.76      6.26 o
   2   6  15       37.21       47.19      6.38 o
   3   6  15       67.52       72.85      9.47 o
  -3   7  15       18.19       16.13     18.44 o
  -2   7  15       35.95       30.12      8.06 o
  -1   7  15       14.04       18.45      7.18 o
   0   7  15        8.57       10.39      5.82 o
   1   7  15        5.66        3.62      5.46 o
   2   7  15       35.33       27.26      6.56 o
   3   7  15       17.42        8.28     10.78 o
  -3   8  15       23.48       17.62     18.03 o
  -2   8  15       96.73      103.31     11.87 o
  -1   8  15       23.76       41.32     11.40 o
   0   8  15      166.78      187.69     12.16 o
   1   8  15       29.09       36.44      7.34 o
   2   8  15       91.44       99.94      8.61 o
   3   8  15       26.22       14.46     20.34 o
  -2   9  15       42.60       46.35     19.14 o
  -1   9  15        4.94        5.52     10.42 o
   0   9  15        4.04        1.15     12.58 o
   1   9  15        8.58       22.08     10.05 o
   2   9  15       45.14       45.00     11.27 o
  -2  10  15       26.72       34.37     19.65 o
   0  10  15       40.44       51.66     16.02 o
   1  10  15        8.45        1.91      8.02 o
   2  10  15       18.13       21.20     11.02 o
   0  11  15        0.91       -1.32     14.13 o
   1  11  15        8.74        3.28     13.04 o
   0   0  16       69.18       69.45      9.51 o
   1   0  16      126.67      129.72      8.97 o
   2   0  16       11.79       13.64      4.90 o
   3   0  16        0.08        5.10     10.21 o
   4   0  16        0.45        9.95     11.71 o
  -4   1  16        4.09        3.22     11.42 o
  -3   1  16       99.07       93.96      9.90 o
  -2   1  16       13.62       13.06      7.14 o
  -1   1  16       63.05       66.83      8.42 o
   0   1  16      856.38      890.60     26.72 o
   1   1  16       74.62       76.08      7.30 o
   2   1  16        9.11        6.48      5.50 o
   3   1  16       95.74       81.86      9.57 o
   4   1  16        6.29        7.28     11.81 o
  -3   2  16       41.37       42.63      8.59 o
  -2   2  16       11.31       11.82      6.90 o
  -1   2  16      168.73      160.68     10.06 o
   0   2  16       22.68       10.67      4.61 o
   1   2  16      189.15      193.46     10.58 o
   2   2  16       11.91       20.25      6.36 o
   3   2  16       35.75       36.24      8.22 o
  -3   3  16        6.46       -3.55      7.36 o
  -2   3  16       31.33       32.35      8.19 o
  -1   3  16        3.10        4.13      5.48 o
   0   3  16      164.85      169.21      8.58 o
   1   3  16        5.48        4.44      6.30 o
   2   3  16       26.74       27.06      6.62 o
   3   3  16        5.85        5.65      7.55 o
  -3   4  16       23.59       21.07      8.43 o
  -2   4  16      204.00      222.48     14.05 o
  -1   4  16       52.92       61.96     10.07 o
   0   4  16       24.95       25.69      5.90 o
   1   4  16       48.20       56.16      7.69 o
   2   4  16      189.28      181.70     11.23 o
   3   4  16       29.13       26.10      8.17 o
  -3   5  16       45.91       31.31     18.64 o
  -2   5  16        2.28        0.70      7.27 o
  -1   5  16        0.38        4.04      8.13 o
   0   5  16       35.94       36.42      6.18 o
   1   5  16        4.47        9.09      3.46 o
   2   5  16        3.70        1.47      6.92 o
   3   5  16       69.40       69.25     13.00 o
  -3   6  16        3.02      -32.45     17.31 o
  -2   6  16       27.53       25.94      8.38 o
  -1   6  16      192.87      187.62     19.14 o
   0   6  16       13.85       16.39      7.56 o
   1   6  16      207.68      237.88     15.20 o
   2   6  16       23.72       24.89      7.72 o
   3   6  16        3.66       -4.22     10.81 o
  -2   7  16        2.04       -7.49     15.57 o
  -1   7  16       44.57       51.25      8.69 o
   0   7  16       23.18       23.98      7.74 o
   1   7  16       45.11       56.33      8.00 o
   2   7  16        2.74        2.96      9.91 o
  -2   8  16       23.30        7.42     18.26 o
  -1   8  16        7.22        9.70     10.55 o
   1   8  16        5.37        1.52      7.90 o
   2   8  16       21.22       11.00     10.44 o
  -1   9  16        8.43       10.70     16.21 o
   1   9  16        7.40        9.13     13.28 o
  -1  10  16       19.42        8.70     17.95 o
   1  10  16       20.32       19.86     14.68 o
   1   0  17        8.33        9.64      6.29 o
   2   0  17       73.99       70.98      7.78 o
   3   0  17       68.16       74.71     13.55 o
  -3   1  17        1.44        4.27     11.53 o
  -2   1  17       73.66       92.35     10.52 o
  -1   1  17       33.96       40.02      6.94 o
   0   1  17        0.73        3.75      5.34 o
   1   1  17       31.27       32.23      6.67 o
   2   1  17       66.04       72.30      8.07 o
   3   1  17        1.06        0.62     10.15 o
  -3   2  17       37.98       44.36     19.21 o
  -2   2  17       39.10       38.46      8.50 o
  -1   2  17       21.33       29.38      7.31 o
   0   2  17       92.04      106.91      7.95 o
   1   2  17       15.27        2.82      6.05 o
   2   2  17       43.23       37.90      9.71 o
   3   2  17       40.19       37.70     12.40 o
  -3   3  17        2.29        1.25     17.48 o
  -2   3  17       42.02       43.02      8.94 o
  -1   3  17       26.25       34.39      9.76 o
   0   3  17        0.01       -1.36      5.61 o
   1   3  17       28.02       31.41      6.73 o
   2   3  17       42.84       45.37      9.50 o
   3   3  17        2.39        4.94     11.26 o
  -3   4  17       30.50       32.00     20.13 o
  -2   4  17       31.06       34.68     11.52 o
  -1   4  17       66.84       75.27     15.58 o
   0   4  17       65.24       66.35      7.24 o
   1   4  17       55.06       65.67      9.66 o
   2   4  17       30.57       33.43     10.98 o
   3   4  17       25.65       20.78     11.77 o
  -2   5  17        3.32       -7.17     10.71 o
  -1   5  17       42.96       49.61     11.09 o
   0   5  17        1.67       -3.23      7.27 o
   1   5  17       33.43       29.99      7.68 o
   2   5  17        7.25        5.68     10.16 o
  -2   6  17       13.53       20.22     19.00 o
  -1   6  17       17.86       15.44      9.43 o
   0   6  17       12.31        5.63      9.70 o
   1   6  17       16.66       23.85      8.70 o
   2   6  17       15.78       14.61     10.62 o
  -2   7  17       20.03       22.42     19.60 o
  -1   7  17       12.14       14.63     17.50 o
   1   7  17       14.76       19.85      8.84 o
   2   7  17       22.33       25.43     14.80 o
  -1   8  17        9.32        3.73     16.14 o
   0   0  18       13.55       14.09     14.69 o
   1   0  18        6.57        4.84      7.18 o
   2   0  18        0.06        6.33     16.59 o
  -2   1  18        4.11       -2.33     16.54 o
  -1   1  18       70.29       66.07     10.33 o
   0   1  18       49.52       56.70     11.90 o
   1   1  18       77.69       81.48      8.44 o
   2   1  18        2.37        8.56     10.27 o
  -2   2  18       30.44       22.05     18.16 o
  -1   2  18       35.08       41.34      8.37 o
   0   2  18        4.81        3.32      9.64 o
   1   2  18       36.27       39.85      7.56 o
   2   2  18       41.96       46.13     11.74 o
  -2   3  18       22.16        6.47     18.08 o
  -1   3  18       38.16       40.29     12.93 o
   0   3  18       17.14       23.96     13.37 o
   1   3  18       38.65       36.05      7.15 o
   2   3  18       30.71       53.97     17.41 o
  -2   4  18       85.79       64.93     21.06 o
  -1   4  18       24.47       29.08     10.02 o
   0   4  18        8.99        4.78     11.22 o
   1   4  18       20.41       13.04      7.54 o
   2   4  18       74.99       80.42     20.02 o
  -2   5  18        0.77        0.57     18.17 o
  -1   5  18        6.11        1.42     17.14 o
   0   5  18        5.05        3.45     16.00 o
   1   5  18        7.31        3.35     14.73 o
   2   5  18        1.67       -1.24     14.37 o
  -1   6  18       40.27       31.83     17.77 o
   0   6  18        7.74       23.82     16.39 o
   1   6  18       44.69       29.01     15.41 o
   0   7  18       21.29       41.97     17.65 o
   1   0  19        9.07       11.23     11.04 o
  -1   1  19       44.23       42.97     14.29 o
   0   1  19        0.83        4.87     10.96 o
   1   1  19       49.75       50.86     12.90 o
  -1   2  19        9.09       24.36     17.43 o
   0   2  19       46.01       56.20     12.84 o
   1   2  19        6.91       -8.62     10.56 o
  -1   3  19        9.06       22.71     17.07 o
   0   3  19       22.93       10.83     13.49 o
   1   3  19        9.85       26.39     11.52 o
   0   4  19        1.44      -27.92     16.27 o
 
